# Supplementary material for: Three new species of the genus Philopteroides Mey, 2004 (Phthiraptera, Ischnocera, Philopteridae) from New Zealand
Source: Zookeys. 2013 May 10;(297):71–89. doi: 10.3897/zookeys.297.5118 (PMC3689131; doi:10.3897/zookeys.297.5118)
Supplement: XML Treatment for Philopteroides [file zookeys.297.5118-treatment1.xml]

<!DOCTYPE tp:taxon-treatment
  PUBLIC "-//TaxonX//DTD Taxonomic Treatment Publishing DTD v0 20100105//EN" "tax-treatment-NSO.dtd">
<tp:taxon-treatment xmlns:tp="http://www.plazi.org/taxpub"><tp:treatment-meta><mixed-citation publication-type="journal"><person-group><name><surname>Valim</surname><given-names>Michel P.</given-names></name><name><surname>Palma</surname><given-names>Ricardo L.</given-names></name></person-group><article-title>Three new species of the genus 
                    <italic>Philopteroides</italic> Mey, 2004 (Phthiraptera, Ischnocera, Philopteridae) from New Zealand</article-title><source>Zookeys</source><day>10</day><month>5</month><year>2013</year><volume>2013</volume><issue>297</issue><fpage>71</fpage><lpage>89</lpage><pub-id pub-id-type="doi">10.3897/zookeys.297.5118</pub-id></mixed-citation></tp:treatment-meta><tp:nomenclature><tp:taxon-name>
                        <tp:taxon-name-part taxon-name-part-type="genus">Philopteroides</tp:taxon-name-part>
                    <object-id xmlns:xlink="http://www.w3.org/1999/xlink" xlink:type="simple">http://species-id.net/wiki/Philopteroides</object-id>
								</tp:taxon-name><tp:taxon-authority>Mey, 2004</tp:taxon-authority></tp:nomenclature><tp:treatment-sec sec-type="Type species"><title>Type species.</title><p><italic><tp:taxon-name>Philopteroides novaezelandiae</tp:taxon-name></italic> Mey, 2004 (by original designation).</p><p><bold>Two species-groups:</bold></p><p><italic>beckeri</italic> species-group: two species</p><p><italic>mitsusui</italic> species-group: ten species</p></tp:treatment-sec><tp:treatment-sec sec-type="Host distribution"><title>Host distribution.</title><p><tp:taxon-name>Passeriformes</tp:taxon-name>, suborder <tp:taxon-name>Acanthisitti</tp:taxon-name> (<tp:taxon-name>Acanthisittidae</tp:taxon-name>), and suborder <tp:taxon-name>Passeri</tp:taxon-name> (<tp:taxon-name>Acanthizidae</tp:taxon-name>, <tp:taxon-name>Meliphagidae</tp:taxon-name>, <tp:taxon-name>Monarchidae</tp:taxon-name> <tp:taxon-name>Nectariniidae</tp:taxon-name>, <tp:taxon-name>Petroicidae</tp:taxon-name>, <tp:taxon-name>Platysteiridae</tp:taxon-name>, <tp:taxon-name>Pycnonotidae</tp:taxon-name>, <tp:taxon-name>Rhipiduridae</tp:taxon-name>).</p></tp:treatment-sec><tp:treatment-sec sec-type="Distribution"><title>Geographical range.</title><p>Africa (Senegal, Uganda), Asia (India, Vietnam, Taiwan), Oceania (Micronesia, New Zealand).</p><p>In addition to those characters mentioned by <xref ref-type="bibr" rid="B8">Mey (2004)</xref> in his original description of the genus, we add further diagnostic characters to support the generic position of <italic><tp:taxon-name>Philopteroides</tp:taxon-name></italic> within the <italic><tp:taxon-name>Philopterus</tp:taxon-name></italic>-complex.</p></tp:treatment-sec><tp:treatment-sec sec-type="Diagnosis"><title>Diagnosis.</title><p>Member of the <!--PageBreak--><italic><tp:taxon-name>Philopterus</tp:taxon-name></italic>-complex by presence of well-developed trabeculae. Anterior dorsal head plate with posterior median projection well developed and sclerotized, but without antero-lateral projections. Hyaline membrane and anterior head plates deeply concave forming an “osculum” (<italic>mitsusui</italic> group) (<xref ref-type="fig" rid="F3">Figs 11–12</xref>, <xref ref-type="fig" rid="F6">34, 36</xref>); some species with wide frons (<italic>beckeri</italic> group) (<xref ref-type="fig" rid="F3">Figs 9–10</xref>). Hyaline membrane deeply or slightly concave, arising from the level of the tips of the marginal carinae or above the anterior setae 3 (<italic>as3</italic>), with a conspicuous median sclerotization and without additional setae. Marginal carina not interrupted laterally, but with a conspicuous lateral suture on the dorsal surface, at the level of the posterior dorsal sub-medial setae (<italic>d.sm.s</italic>.). Conus ranging from much reduced to well developed. Marginal temporal setae 2 (<italic>m.t.s.2</italic>) and pre-ocular setae (<italic>p.o.s</italic>.) median to short. Prothoracic dorsal setae close to the middle of the segment, and to its posterior margin. Pleuro-tergal plates II–IV without postero-lateral projections (‘posterior heads’), but few species with at most a slightly pronounced angle on segment II, but not on III or IV. Spine-like setae present on some of the sternites II–VI.</p><fig id="F1" position="float" orientation="portrait"><label>Figures 1–4.</label><caption><p>Habitus, ventral views: <italic><tp:taxon-name>Philopteroides beckeri</tp:taxon-name></italic> female paratype (<bold>1</bold>); <italic><tp:taxon-name>Philopteroides beckeri</tp:taxon-name></italic> male holotype (<bold>2</bold>); <italic><tp:taxon-name>Philopteroides pilgrimi</tp:taxon-name></italic> female holotype (<bold>3</bold>); <italic><tp:taxon-name>Philopteroides pilgrimi</tp:taxon-name></italic> male paratype (<bold>4</bold>). Scale bars = 0.1 mm</p></caption><graphic xmlns:xlink="http://www.w3.org/1999/xlink" xlink:href="ZooKeys-297-071-g001.jpg" position="float" orientation="portrait" xlink:type="simple"/></fig><fig id="F2" position="float" orientation="portrait"><label>Figures 5–8.</label><caption><p>Habitus, ventral views: <italic><tp:taxon-name>Philopteroides fuliginosus</tp:taxon-name></italic> female holotype (<bold>5</bold>); <italic><tp:taxon-name>Philopteroides fuliginosus</tp:taxon-name></italic> male paratype (<bold>6</bold>); <italic><tp:taxon-name>Philopteroides macrocephalus</tp:taxon-name></italic> female holotype (<bold>7</bold>); <italic><tp:taxon-name>Philopteroides macrocephalus</tp:taxon-name></italic> male paratype (<bold>8</bold>). Scale bars = 0.1 mm</p></caption><graphic xmlns:xlink="http://www.w3.org/1999/xlink" xlink:href="ZooKeys-297-071-g002.jpg" position="float" orientation="portrait" xlink:type="simple"/></fig><fig id="F3" position="float" orientation="portrait"><label>Figures 9–12.</label><caption><p>Head, dorsal view: <italic><tp:taxon-name>Philopteroides beckeri</tp:taxon-name></italic> female paratype (<bold>9</bold>); <italic><tp:taxon-name>Philopteroides pilgrimi</tp:taxon-name></italic> female holotype (<bold>10</bold>); <italic><tp:taxon-name>Philopteroides fuliginosus</tp:taxon-name></italic> female (<bold>11</bold>); <italic><tp:taxon-name>Philopteroides macrocephalus</tp:taxon-name></italic> female holotype (<bold>12</bold>). Scale bars = 0.1 mm</p></caption><graphic xmlns:xlink="http://www.w3.org/1999/xlink" xlink:href="ZooKeys-297-071-g003.jpg" position="float" orientation="portrait" xlink:type="simple"/></fig><fig id="F4" position="float" orientation="portrait"><label>Figures 13–20.</label><caption><p>Dorsal terminalia: <italic><tp:taxon-name>Philopteroides beckeri</tp:taxon-name></italic> female (<bold>13</bold>); <italic><tp:taxon-name>Philopteroides beckeri</tp:taxon-name></italic> male (<bold>15</bold>); <italic><tp:taxon-name>Philopteroides pilgrimi</tp:taxon-name></italic> female (<bold>17</bold>); <italic><tp:taxon-name>Philopteroides pilgrimi</tp:taxon-name></italic> male (<bold>19</bold>). Female ventral terminalia: <italic><tp:taxon-name>Philopteroides beckeri</tp:taxon-name></italic> (<bold>14</bold>); <italic><tp:taxon-name>Philopteroides pilgrimi</tp:taxon-name></italic> (<bold>18</bold>); <italic><tp:taxon-name>Philopteroides pilgrimi</tp:taxon-name></italic> intraspecific variation (<bold>18a,b</bold>). Male subgenital plate: <italic><tp:taxon-name>Philopteroides beckeri</tp:taxon-name></italic> (<bold>16</bold>); <italic><tp:taxon-name>Philopteroides pilgrimi</tp:taxon-name></italic> (<bold>20</bold>). Scale bars = 0.1 mm.</p></caption><graphic xmlns:xlink="http://www.w3.org/1999/xlink" xlink:href="ZooKeys-297-071-g004.jpg" position="float" orientation="portrait" xlink:type="simple"/></fig><fig id="F5" position="float" orientation="portrait"><label>Figures 21–28.</label><caption><p>Dorsal terminalia: <italic><tp:taxon-name>Philopteroides fuliginosus</tp:taxon-name></italic> female (<bold>21</bold>); <italic><tp:taxon-name>Philopteroides fuliginosus</tp:taxon-name></italic> male (<bold>23</bold>); <italic><tp:taxon-name>Philopteroides macrocephalus</tp:taxon-name></italic> female (<bold>25</bold>); <italic><tp:taxon-name>Philopteroides macrocephalus</tp:taxon-name></italic> male (<bold>27</bold>). Female ventral terminalia: <italic><tp:taxon-name>Philopteroides fuliginosus</tp:taxon-name></italic> (<bold>22</bold>); <italic><tp:taxon-name>Philopteroides macrocephalus</tp:taxon-name></italic> (<bold>26</bold>); <italic><tp:taxon-name>Philopteroides macrocephalus</tp:taxon-name></italic> intraspecific variation (<bold>26a</bold>). Male subgenital plate: <italic><tp:taxon-name>Philopteroides fuliginosus</tp:taxon-name></italic> (<bold>24</bold>); <italic><tp:taxon-name>Philopteroides macrocephalus</tp:taxon-name></italic> (<bold>28</bold>). Scale bars = 0.1 mm.</p></caption><graphic xmlns:xlink="http://www.w3.org/1999/xlink" xlink:href="ZooKeys-297-071-g005.jpg" position="float" orientation="portrait" xlink:type="simple"/></fig><fig id="F6" position="float" orientation="portrait"><label>Figures 29–37.</label><caption><p>Habitus: <italic><tp:taxon-name>Philopteroides beckeri</tp:taxon-name></italic> nymph II, dorso-ventral view (<bold>29</bold>). Hyaline margins and anterior dorsal plates: <italic><tp:taxon-name>Philopteroides beckeri</tp:taxon-name></italic> (<bold>30</bold>); <italic><tp:taxon-name>Philopteroides pilgrimi</tp:taxon-name></italic> (<bold>32</bold>); <italic><tp:taxon-name>Philopteroides fuliginosus</tp:taxon-name></italic> (<bold>34</bold>); <italic><tp:taxon-name>Philopteroides macrocephalus</tp:taxon-name></italic> (<bold>36</bold>). Male genitalia: <italic><tp:taxon-name>Philopteroides beckeri</tp:taxon-name></italic> (<bold>31</bold>); <italic><tp:taxon-name>Philopteroides pilgrimi</tp:taxon-name></italic> (<bold>33</bold>); <italic><tp:taxon-name>Philopteroides fuliginosus</tp:taxon-name></italic> (<bold>35</bold>); <italic><tp:taxon-name>Philopteroides macrocephalus</tp:taxon-name></italic> (<bold>37</bold>). Scale bars = 0.05 mm</p></caption><graphic xmlns:xlink="http://www.w3.org/1999/xlink" xlink:href="ZooKeys-297-071-g006.jpg" position="float" orientation="portrait" xlink:type="simple"/></fig></tp:treatment-sec><tp:treatment-sec sec-type="Note"><title>Note.</title><p><italic><tp:taxon-name>Docophorus lineatus</tp:taxon-name></italic> Giebel, 1874 was included in <italic><tp:taxon-name>Philopteroides</tp:taxon-name></italic> by <xref ref-type="bibr" rid="B8">Mey (2004</xref>: 174), when he described it as a new genus. Considering that Giebel’s types of this species were lost during the Second World War, and that we have not been able to examine any material from the type host, we follow <xref ref-type="bibr" rid="B8">Mey (2004)</xref> in including <italic><tp:taxon-name>Docophorus lineatus</tp:taxon-name></italic> in <italic><tp:taxon-name>Philopteroides</tp:taxon-name></italic>, but we are unable to place it in any of the two species-groups which we define below. A neotype for <italic><tp:taxon-name>Docophorus lineatus</tp:taxon-name></italic> is urgently needed to clearly define this species.</p></tp:treatment-sec><ref-list><ref id="B8"><mixed-citation xmlns:xlink="http://www.w3.org/1999/xlink" xlink:type="simple"><person-group><name name-style="western"><surname>Mey</surname><given-names>E</given-names></name></person-group> (<year>2004</year>) <article-title>Zur Taxonomie, Verbreitung und parasitophyletischer Evidenz des <italic>Philopterus</italic>-Komplexes (Insecta, Phthiraptera, Ischnocera).</article-title><source>Ornithologischer Anzeiger</source><volume>43</volume> (<issue>2</issue>): <fpage>149</fpage>-<lpage>203</lpage>.</mixed-citation></ref></ref-list></tp:taxon-treatment>
