# Supplementary material for: Three new species of the genus Philopteroides Mey, 2004 (Phthiraptera, Ischnocera, Philopteridae) from New Zealand
Source: Zookeys. 2013 May 10;(297):71–89. doi: 10.3897/zookeys.297.5118 (PMC3689131; doi:10.3897/zookeys.297.5118)
Supplement: XML Treatment for Philopteroides lineatus [file zookeys.297.5118-treatment2.xml]

<!DOCTYPE tp:taxon-treatment
  PUBLIC "-//TaxonX//DTD Taxonomic Treatment Publishing DTD v0 20100105//EN" "tax-treatment-NSO.dtd">
<tp:taxon-treatment xmlns:tp="http://www.plazi.org/taxpub"><tp:treatment-meta><mixed-citation publication-type="journal"><person-group><name><surname>Valim</surname><given-names>Michel P.</given-names></name><name><surname>Palma</surname><given-names>Ricardo L.</given-names></name></person-group><article-title>Three new species of the genus 
                    <italic>Philopteroides</italic> Mey, 2004 (Phthiraptera, Ischnocera, Philopteridae) from New Zealand</article-title><source>Zookeys</source><day>10</day><month>5</month><year>2013</year><volume>2013</volume><issue>297</issue><fpage>71</fpage><lpage>89</lpage><pub-id pub-id-type="doi">10.3897/zookeys.297.5118</pub-id></mixed-citation></tp:treatment-meta><tp:nomenclature><tp:taxon-name>
                        <tp:taxon-name-part taxon-name-part-type="genus">Philopteroides</tp:taxon-name-part>
                        <tp:taxon-name-part taxon-name-part-type="species">lineatus</tp:taxon-name-part>
                    <object-id xmlns:xlink="http://www.w3.org/1999/xlink" xlink:type="simple">http://species-id.net/wiki/Philopteroides_lineatus</object-id>
								</tp:taxon-name><tp:taxon-authority>(Giebel, 1874)</tp:taxon-authority><tp:nomenclature-citation-list><tp:nomenclature-citation><tp:taxon-name>Docophorus lineatus</tp:taxon-name><comment> Giebel, 1874: 91.</comment></tp:nomenclature-citation><tp:nomenclature-citation><tp:taxon-name>Philopterus lineatus</tp:taxon-name><comment> (Giebel, 1874); <xref ref-type="bibr" rid="B5">Harrison 1916</xref>: 98; <xref ref-type="bibr" rid="B6">Hopkins and Clay 1952</xref>: 285; <xref ref-type="bibr" rid="B13">Price et al. 2003</xref>: 215.</comment></tp:nomenclature-citation><tp:nomenclature-citation><tp:taxon-name>Philopteroides lineatus</tp:taxon-name><comment> (Giebel, 1874); <xref ref-type="bibr" rid="B8">Mey 2004</xref>: 174.</comment></tp:nomenclature-citation></tp:nomenclature-citation-list></tp:nomenclature><tp:treatment-sec sec-type="Type host"><title>Type host.</title><p><italic><tp:taxon-name>Arachnothera longirostra</tp:taxon-name></italic> (Latham, 1790) – Little spiderhunter (<tp:taxon-name>Nectariniidae</tp:taxon-name>). See note below.</p></tp:treatment-sec><tp:treatment-sec sec-type="Distribution"><title>Distribution.</title><p>Unknown. The original description does not include a type locality. There are 13 subspecies of <italic><tp:taxon-name>Arachnothera longirostra</tp:taxon-name></italic> distributed throughout the Indo-Malayan region (<xref ref-type="bibr" rid="B3">Dickinson, 2003</xref>).</p></tp:treatment-sec><tp:treatment-sec sec-type="Remarks"><title>Remarks.</title><p>Considering current louse species descriptions, <xref ref-type="bibr" rid="B4">Giebel’s (1874)</xref> description of <italic><tp:taxon-name>Docophorus lineatus</tp:taxon-name></italic> is superficial and without any illustration. However, from Giebel’s original comparison of this species with <italic><tp:taxon-name>Docophorus communis</tp:taxon-name></italic> (= <italic><tp:taxon-name>Philopterus citrinellae</tp:taxon-name></italic> (Schrank, 1776) ), and in agreement with <xref ref-type="bibr" rid="B5">Harrison (1916)</xref>, <xref ref-type="bibr" rid="B6">Hopkins and Clay (1952)</xref> and <xref ref-type="bibr" rid="B13">Price et al. (2003)</xref>, we believe, without doubt, that <italic><tp:taxon-name>Docophorus lineatus</tp:taxon-name></italic> belongs to the <italic><tp:taxon-name>Philopterus</tp:taxon-name></italic>-complex.</p><p>In his original description, <xref ref-type="bibr" rid="B4">Giebel (1874)</xref> clearly states “... Schläfenecke drei sehr lange über den Prothorax hinausragende” (= “... <italic>marginal temporal carina with three very long macrochaetae projecting beyond the prothorax</italic>”). This feature is present in species of <italic><tp:taxon-name>Philopterus</tp:taxon-name></italic> Nitzsch, 1818 sensu stricto, <italic><tp:taxon-name>Clayiella</tp:taxon-name></italic> Eichler, 1940, and in a few species of <italic><tp:taxon-name>Mayriphilopterus</tp:taxon-name></italic> Mey, 2004, but not in species of <italic><tp:taxon-name>Philopteroides</tp:taxon-name></italic> which have, at most, two long marginal temporal setae (<italic>mts</italic>), with the <italic>mts2</italic> always short (<xref ref-type="bibr" rid="B8">Mey 2004</xref>). Hence, it would appear that <italic><tp:taxon-name>Docophorus lineatus</tp:taxon-name></italic> is not a <italic><tp:taxon-name>Philopteroides</tp:taxon-name></italic> sensu stricto, unless <xref ref-type="bibr" rid="B4">Giebel (1874)</xref> included the ocular seta – which is medium to long in <italic><tp:taxon-name>Philopteroides</tp:taxon-name></italic>– in his three long marginal temporal setae, but the ocular seta does not project beyond the pronotum. Therefore, until material from the type host becomes available to allow for a neotype designation, it is not possible to establish with certainty the correct generic position of <italic><tp:taxon-name>Docophorus lineatus</tp:taxon-name></italic> within the <italic><tp:taxon-name>Philopterus</tp:taxon-name></italic>-complex.</p><p>Regarding the host-louse association of <!--PageBreak--><italic><tp:taxon-name>Docophorus lineatus</tp:taxon-name></italic>, <xref ref-type="bibr" rid="B4">Giebel (1874)</xref> gave the type host as “<italic><tp:taxon-name>Arachnothera (Certhia) longirostris</tp:taxon-name></italic>”. <xref ref-type="bibr" rid="B6">Hopkins and Clay (1952</xref>: 285) interpreted that host species as being conspecific with “<italic><tp:taxon-name>Certhia b. brachydactyla</tp:taxon-name></italic> Brehm”, according to the bird nomenclature of the time. However, <xref ref-type="bibr" rid="B3">Dickinson (2003</xref>: 714) listed <italic><tp:taxon-name>Arachnothera longirostra</tp:taxon-name></italic> (Latham, 1790) as a valid species in the family <tp:taxon-name>Nectariniidae</tp:taxon-name>, as well as <italic><tp:taxon-name>Certhia brachydactyla</tp:taxon-name></italic> Brehm, 1820 as a valid species in the family <tp:taxon-name>Certhiidae</tp:taxon-name> (<xref ref-type="bibr" rid="B3">Dickinson 2003</xref>: 648). In our opinion, the name of the species of the type host given by <xref ref-type="bibr" rid="B4">Giebel (1874)</xref> is the most important piece of information to establish the correct type host, regardless of the genus or subgenus associated with that species. Therefore, in agreement with <xref ref-type="bibr" rid="B8">Mey (2004</xref>: 174, footnote), we consider that the type host of <italic><tp:taxon-name>Docophorus lineatus</tp:taxon-name></italic> is <italic><tp:taxon-name>Arachnothera longirostra</tp:taxon-name></italic> (Latham, 1790). The fact that another species of <italic><tp:taxon-name>Philopteroides</tp:taxon-name></italic> has a type host in the family <tp:taxon-name>Nectariniidae</tp:taxon-name> (see <italic><tp:taxon-name>Philopterus sclerotifrons</tp:taxon-name></italic> Tandan, 1955 below) is further evidence that (1) <italic><tp:taxon-name>Arachnothera longirostra</tp:taxon-name></italic> is the correct type host for <italic><tp:taxon-name>Docophorus lineatus</tp:taxon-name></italic> and (2) <italic><tp:taxon-name>Philopteroides</tp:taxon-name></italic> may be the correct genus for <italic><tp:taxon-name>Docophorus lineatus</tp:taxon-name></italic>. Furthermore, there is no species of <italic><tp:taxon-name>Philopteroides</tp:taxon-name></italic> recorded from any member of the <tp:taxon-name>Certhiidae</tp:taxon-name>.</p><sec sec-type="beckeri species-group"><title><italic>beckeri</italic> species-group</title><p>The trapezoidal shape of the head is a distinctive character in the two species of this group. The preantennal region is short (POL 0.15–0.18) and broad (ANW 0.13–0.15), with a hyaline margin shallowly concave at midline. Conus very reduced.</p></sec></tp:treatment-sec><ref-list><ref id="B5"><mixed-citation xmlns:xlink="http://www.w3.org/1999/xlink" xlink:type="simple"><person-group><name name-style="western"><surname>Harrison</surname><given-names>L</given-names></name></person-group> (<year>1916</year>) <article-title>The genera and species of Mallophaga.</article-title><source>Parasitology</source><volume>9</volume> (<issue>1</issue>): <fpage>1</fpage>-<lpage>156</lpage>. doi: <ext-link ext-link-type="uri" xlink:href="http://dx.doi.org/10.1017/S0031182000005989" xlink:type="simple">10.1017/S0031182000005989</ext-link></mixed-citation></ref><ref id="B6"><mixed-citation xmlns:xlink="http://www.w3.org/1999/xlink" xlink:type="simple"><person-group><name name-style="western"><surname>Hopkins</surname><given-names>GHE</given-names></name><name name-style="western"><surname>Clay</surname><given-names>T</given-names></name></person-group> (<year>1952</year>) <source>A check list of the genera &amp; species of Mallophaga. Trustees of the British Museum, London. 362 pp.</source></mixed-citation></ref><ref id="B13"><mixed-citation xmlns:xlink="http://www.w3.org/1999/xlink" xlink:type="simple"><person-group><name name-style="western"><surname>Price</surname><given-names>RD</given-names></name><name name-style="western"><surname>Hellenthal</surname><given-names>RA</given-names></name><name name-style="western"><surname>Palma</surname><given-names>RL</given-names></name></person-group> (<year>2003</year>) <article-title>World checklist of chewing lice with host associations and keys to families and genera.</article-title> In: <person-group><name name-style="western"><surname>Price</surname><given-names>RD</given-names></name><name name-style="western"><surname>Hellenthal</surname><given-names>RA</given-names></name><name name-style="western"><surname>Palma</surname><given-names>RL</given-names></name><name name-style="western"><surname>Johnson</surname><given-names>KP</given-names></name><name name-style="western"><surname>Clayton</surname><given-names>DH</given-names></name></person-group> (<role>Ed</role>). <issue-title>The chewing lice.</issue-title><source>World checklist and biological overview. Illinois Natural History Survey Special Publication 24</source>: <fpage>1</fpage>-<lpage>448</lpage>.</mixed-citation></ref><ref id="B8"><mixed-citation xmlns:xlink="http://www.w3.org/1999/xlink" xlink:type="simple"><person-group><name name-style="western"><surname>Mey</surname><given-names>E</given-names></name></person-group> (<year>2004</year>) <article-title>Zur Taxonomie, Verbreitung und parasitophyletischer Evidenz des <italic>Philopterus</italic>-Komplexes (Insecta, Phthiraptera, Ischnocera).</article-title><source>Ornithologischer Anzeiger</source><volume>43</volume> (<issue>2</issue>): <fpage>149</fpage>-<lpage>203</lpage>.</mixed-citation></ref><ref id="B3"><mixed-citation xmlns:xlink="http://www.w3.org/1999/xlink" xlink:type="simple"><person-group><name name-style="western"><surname>Dickinson</surname><given-names>EC (Ed)</given-names></name></person-group> (<year>2003</year>) <source>The Howard &amp; Moore complete checklist of the birds of the world (Third edition). Christopher Helm, London. 1040 pp.</source></mixed-citation></ref><ref id="B4"><mixed-citation xmlns:xlink="http://www.w3.org/1999/xlink" xlink:type="simple"><person-group><name name-style="western"><surname>Giebel</surname><given-names>CGA</given-names></name></person-group> (<year>1874</year>) <source>Insecta epizoa. Die auf Säugetieren und Vögeln schmarotzenden Insecten nach Chr. L. Nitzsch’s Nachlass bearbeitet. O. Wiegand, Leipzig. xvi + 308 pp., pls 1–20.</source></mixed-citation></ref></ref-list></tp:taxon-treatment>
