# Supplementary material for: Three new species of the genus Philopteroides Mey, 2004 (Phthiraptera, Ischnocera, Philopteridae) from New Zealand
Source: Zookeys. 2013 May 10;(297):71–89. doi: 10.3897/zookeys.297.5118 (PMC3689131; doi:10.3897/zookeys.297.5118)
Supplement: XML Treatment for Philopteroides beckeri [file zookeys.297.5118-treatment3.xml]

<!DOCTYPE tp:taxon-treatment
  PUBLIC "-//TaxonX//DTD Taxonomic Treatment Publishing DTD v0 20100105//EN" "tax-treatment-NSO.dtd">
<tp:taxon-treatment xmlns:tp="http://www.plazi.org/taxpub"><tp:treatment-meta><mixed-citation publication-type="journal"><person-group><name><surname>Valim</surname><given-names>Michel P.</given-names></name><name><surname>Palma</surname><given-names>Ricardo L.</given-names></name></person-group><article-title>Three new species of the genus 
                    <italic>Philopteroides</italic> Mey, 2004 (Phthiraptera, Ischnocera, Philopteridae) from New Zealand</article-title><source>Zookeys</source><day>10</day><month>5</month><year>2013</year><volume>2013</volume><issue>297</issue><fpage>71</fpage><lpage>89</lpage><pub-id pub-id-type="doi">10.3897/zookeys.297.5118</pub-id></mixed-citation></tp:treatment-meta><tp:nomenclature><tp:taxon-name>
                        <tp:taxon-name-part taxon-name-part-type="genus">Philopteroides</tp:taxon-name-part>
                        <tp:taxon-name-part taxon-name-part-type="species">beckeri</tp:taxon-name-part>
                    <object-id xmlns:xlink="http://www.w3.org/1999/xlink" xlink:type="simple">http://species-id.net/wiki/Philopteroides_beckeri</object-id>
								</tp:taxon-name><tp:taxon-authority>(Mey, 2004)</tp:taxon-authority><tp:taxon-status xmlns:xlink="http://www.w3.org/1999/xlink" xlink:type="simple">comb. n.</tp:taxon-status><xref ref-type="fig" rid="F1">Figs 1–2</xref><xref ref-type="fig" rid="F3">, 9</xref><xref ref-type="fig" rid="F4">, 13–16</xref><xref ref-type="fig" rid="F6">, 29–31</xref><tp:nomenclature-citation-list><tp:nomenclature-citation><tp:taxon-name>Tyranniphilopterus beckeri</tp:taxon-name><comment><xref ref-type="bibr" rid="B8">Mey 2004</xref>: 182; <xref ref-type="bibr" rid="B1">Cicchino 2007</xref>: 49.</comment></tp:nomenclature-citation></tp:nomenclature-citation-list></tp:nomenclature><tp:treatment-sec sec-type="Type host"><title>Type host.</title><p><italic><tp:taxon-name>Platysteira cyanea nyansae</tp:taxon-name></italic> Neumann, 1905 – Brown-throated wattle-eye. (<tp:taxon-name>Platysteiridae</tp:taxon-name>)</p></tp:treatment-sec><tp:treatment-sec sec-type="Distribution"><title>Distribution.</title><p>Uganda.</p><p>This species was recently described in detail and, therefore, it is not necessary to redescribed it again. We only include habitus images of the holotype male and one paratype female (<xref ref-type="fig" rid="F1">Figs 1–2</xref>), not figured in the original description by <xref ref-type="bibr" rid="B8">Mey (2004)</xref>. We also include illustrations to support our change of the original generic combination of this species, and have re-drawn only those characters (<xref ref-type="fig" rid="F3">Figs 9</xref>, <xref ref-type="fig" rid="F4">13–16</xref>, <xref ref-type="fig" rid="F6">30</xref>) useful to distinguish it from the second species described below. In addition, the second nymphal stage is described from a single specimen (<xref ref-type="fig" rid="F6">Fig. 29</xref>) mounted together with the female paratype, and a re-interpretation of the male genitalia is presented in <xref ref-type="fig" rid="F6">Fig. 31</xref>.</p><p>All species of the genus <!--PageBreak--><italic><tp:taxon-name>Tyranniphilopterus</tp:taxon-name></italic> Mey, 2004 have the following characters, which are lacking in “<italic><tp:taxon-name>Tyranniphilopterus</tp:taxon-name></italic>” <italic>beckeri</italic>: (1) hyaline margin arises at a level below the <italic>as3</italic>; (2) conspicuous antero-lateral projections on anterior dorsal head plate; (3) prothoracic dorsal setae located on the posterior-lateral angles of the seg<!--PageBreak-->ment, not on its posterior margin.; (4) pleuro-tergal plates II–III with well developed postero-lateral projections. Instead, “<italic><tp:taxon-name>Tyranniphilopterus</tp:taxon-name></italic>” <italic>beckeri</italic> has the features which define <italic><tp:taxon-name>Philopteroides</tp:taxon-name></italic>. These morphological features justify placing it in the latter genus, as <italic><tp:taxon-name>Philopteroides beckeri</tp:taxon-name></italic> (Mey, 2004) new combination.</p><p>Furthermore, the hosts of all species of <italic><tp:taxon-name>Tyranniphilopterus</tp:taxon-name></italic> – except for “<italic><tp:taxon-name>Tyranniphilopterus</tp:taxon-name></italic>” <italic>beckeri</italic> – belong to the passerine suborders <tp:taxon-name>Tyranni</tp:taxon-name> and <tp:taxon-name>Passeri</tp:taxon-name>, and are confined to the Americas, while the hosts of all species of <italic><tp:taxon-name>Philopteroides</tp:taxon-name></italic> belong to the passerine suborders <tp:taxon-name>Passeri</tp:taxon-name> and <tp:taxon-name>Acanthisitti</tp:taxon-name> distributed in Africa, Asia and Oceania. Hence, the geographical distribution of its host is further evidence that placing “<italic><tp:taxon-name>Tyranniphilopterus</tp:taxon-name></italic>” <italic>beckeri</italic> in the genus <italic><tp:taxon-name>Philopteroides</tp:taxon-name></italic> is correct.</p></tp:treatment-sec><tp:treatment-sec sec-type="Description"><title>Description of second nymphal stage.</title><p>Head, thorax and abdomen as in <xref ref-type="fig" rid="F6">Fig. 29</xref>. Head sub-conical, marginal carina entire laterally, with well developed anterior dorsal and ventral head plates. Anterior setae 3 (<italic>as3</italic>) rigid, 0.04 in length. Dorsal head plate with convex lateral margins and almost straight posterior margin, bearing rigid anterior dorsal head setae (<italic>ads</italic>), as the adults. Anterior ventral plate cordiform. Marginal temporal setae 3 (<italic>m.t.s.3</italic>) very long, other temporal setae short to minute. Each of the pair of posterior setae on pronotum located half way between the middle of the segment and its lateroposterior angle. Only four long pterothoracic setae, as in the second nymphal stage of most species of <tp:taxon-name>Philopteridae</tp:taxon-name> (<xref ref-type="bibr" rid="B7">Mey 1994</xref>). Abdomen mostly membranous, except for the tergo-pleural plate of second segment (first visible), and the pleural plates of segments III–V. Segments VI and VII with small patches of light sclerotization. Abdominal chaetotaxy as in <xref ref-type="fig" rid="F6">Fig. 29</xref>, with two long dorsal setae plus the postspiracular seta on each side of segments III–VIII. Sternites II–III with one spine-like setae among three long setae on each side, IV–V with a pair of long setae each side, and VI–VIII with only one long setae on each side. One long pleural seta on III–VIII. Measurements (n=1): HL 0.37, ANW 0.11, POL 0.14, POW 0.27, ADPL 0.12, ADPW 0.14, TRL 0.08, TRW 0.04, TW 0.36, PW 0.21, PTW 0.29, AW 0.43, TL 1.06.</p></tp:treatment-sec><tp:treatment-sec sec-type="Type specimens"><title>Type specimens.</title><p>Holotype ♂ (NHMR #4322.c) and 1♀ paratype (NHMR #4322.b), ex <italic><tp:taxon-name>Platysteira cyanea nyansae</tp:taxon-name></italic>; UGANDA: Paraa, Murchison Falls, National park, 22.X.1998, P. Becker col.</p></tp:treatment-sec><tp:treatment-sec sec-type="Non-type specimen"><title>Non-type specimen.</title><p>1 nymph II (NHMR #4322.b), mounted on the same slide as the female paratype.</p></tp:treatment-sec><tp:treatment-sec><!--Section generated to contain objects referenced in tp:taxon-treatment.--><fig id="F1" position="float" orientation="portrait"><label>Figures 1–4.</label><caption><p>Habitus, ventral views: <italic><tp:taxon-name>Philopteroides beckeri</tp:taxon-name></italic> female paratype (<bold>1</bold>); <italic><tp:taxon-name>Philopteroides beckeri</tp:taxon-name></italic> male holotype (<bold>2</bold>); <italic><tp:taxon-name>Philopteroides pilgrimi</tp:taxon-name></italic> female holotype (<bold>3</bold>); <italic><tp:taxon-name>Philopteroides pilgrimi</tp:taxon-name></italic> male paratype (<bold>4</bold>). Scale bars = 0.1 mm</p></caption><graphic xmlns:xlink="http://www.w3.org/1999/xlink" xlink:href="ZooKeys-297-071-g001.jpg" position="float" orientation="portrait" xlink:type="simple"/></fig><fig id="F3" position="float" orientation="portrait"><label>Figures 9–12.</label><caption><p>Head, dorsal view: <italic><tp:taxon-name>Philopteroides beckeri</tp:taxon-name></italic> female paratype (<bold>9</bold>); <italic><tp:taxon-name>Philopteroides pilgrimi</tp:taxon-name></italic> female holotype (<bold>10</bold>); <italic><tp:taxon-name>Philopteroides fuliginosus</tp:taxon-name></italic> female (<bold>11</bold>); <italic><tp:taxon-name>Philopteroides macrocephalus</tp:taxon-name></italic> female holotype (<bold>12</bold>). Scale bars = 0.1 mm</p></caption><graphic xmlns:xlink="http://www.w3.org/1999/xlink" xlink:href="ZooKeys-297-071-g003.jpg" position="float" orientation="portrait" xlink:type="simple"/></fig><fig id="F4" position="float" orientation="portrait"><label>Figures 13–20.</label><caption><p>Dorsal terminalia: <italic><tp:taxon-name>Philopteroides beckeri</tp:taxon-name></italic> female (<bold>13</bold>); <italic><tp:taxon-name>Philopteroides beckeri</tp:taxon-name></italic> male (<bold>15</bold>); <italic><tp:taxon-name>Philopteroides pilgrimi</tp:taxon-name></italic> female (<bold>17</bold>); <italic><tp:taxon-name>Philopteroides pilgrimi</tp:taxon-name></italic> male (<bold>19</bold>). Female ventral terminalia: <italic><tp:taxon-name>Philopteroides beckeri</tp:taxon-name></italic> (<bold>14</bold>); <italic><tp:taxon-name>Philopteroides pilgrimi</tp:taxon-name></italic> (<bold>18</bold>); <italic><tp:taxon-name>Philopteroides pilgrimi</tp:taxon-name></italic> intraspecific variation (<bold>18a,b</bold>). Male subgenital plate: <italic><tp:taxon-name>Philopteroides beckeri</tp:taxon-name></italic> (<bold>16</bold>); <italic><tp:taxon-name>Philopteroides pilgrimi</tp:taxon-name></italic> (<bold>20</bold>). Scale bars = 0.1 mm.</p></caption><graphic xmlns:xlink="http://www.w3.org/1999/xlink" xlink:href="ZooKeys-297-071-g004.jpg" position="float" orientation="portrait" xlink:type="simple"/></fig><fig id="F6" position="float" orientation="portrait"><label>Figures 29–37.</label><caption><p>Habitus: <italic><tp:taxon-name>Philopteroides beckeri</tp:taxon-name></italic> nymph II, dorso-ventral view (<bold>29</bold>). Hyaline margins and anterior dorsal plates: <italic><tp:taxon-name>Philopteroides beckeri</tp:taxon-name></italic> (<bold>30</bold>); <italic><tp:taxon-name>Philopteroides pilgrimi</tp:taxon-name></italic> (<bold>32</bold>); <italic><tp:taxon-name>Philopteroides fuliginosus</tp:taxon-name></italic> (<bold>34</bold>); <italic><tp:taxon-name>Philopteroides macrocephalus</tp:taxon-name></italic> (<bold>36</bold>). Male genitalia: <italic><tp:taxon-name>Philopteroides beckeri</tp:taxon-name></italic> (<bold>31</bold>); <italic><tp:taxon-name>Philopteroides pilgrimi</tp:taxon-name></italic> (<bold>33</bold>); <italic><tp:taxon-name>Philopteroides fuliginosus</tp:taxon-name></italic> (<bold>35</bold>); <italic><tp:taxon-name>Philopteroides macrocephalus</tp:taxon-name></italic> (<bold>37</bold>). Scale bars = 0.05 mm</p></caption><graphic xmlns:xlink="http://www.w3.org/1999/xlink" xlink:href="ZooKeys-297-071-g006.jpg" position="float" orientation="portrait" xlink:type="simple"/></fig></tp:treatment-sec><ref-list><ref id="B8"><mixed-citation xmlns:xlink="http://www.w3.org/1999/xlink" xlink:type="simple"><person-group><name name-style="western"><surname>Mey</surname><given-names>E</given-names></name></person-group> (<year>2004</year>) <article-title>Zur Taxonomie, Verbreitung und parasitophyletischer Evidenz des <italic>Philopterus</italic>-Komplexes (Insecta, Phthiraptera, Ischnocera).</article-title><source>Ornithologischer Anzeiger</source><volume>43</volume> (<issue>2</issue>): <fpage>149</fpage>-<lpage>203</lpage>.</mixed-citation></ref><ref id="B1"><mixed-citation xmlns:xlink="http://www.w3.org/1999/xlink" xlink:type="simple"><person-group><name name-style="western"><surname>Cicchino</surname><given-names>AC</given-names></name></person-group> (<year>2007</year>) <article-title/><source>Zootaxa</source><volume>1547</volume>: <fpage>43</fpage>-<lpage>50</lpage>.</mixed-citation></ref><ref id="B7"><mixed-citation xmlns:xlink="http://www.w3.org/1999/xlink" xlink:type="simple"><person-group><name name-style="western"><surname>Mey</surname><given-names>E</given-names></name></person-group> (<year>1994</year>) <article-title>Beziehungen zwischen Larvenmorphologie und Systematik der Adulti bei den Vogel-Ischnozeren (Insecta, Phthiraptera, Ischnocera).</article-title><source>Mitteilungen aus dem Zoologischen Museum in Berlin</source><volume>70</volume> (<issue>1</issue>): <fpage>3</fpage>-<lpage>84</lpage>. doi: <ext-link ext-link-type="uri" xlink:href="http://dx.doi.org/10.1002/mmnz.19940700102" xlink:type="simple">10.1002/mmnz.19940700102</ext-link></mixed-citation></ref></ref-list></tp:taxon-treatment>
