# Supplementary material for: Three new species of the genus Philopteroides Mey, 2004 (Phthiraptera, Ischnocera, Philopteridae) from New Zealand
Source: Zookeys. 2013 May 10;(297):71–89. doi: 10.3897/zookeys.297.5118 (PMC3689131; doi:10.3897/zookeys.297.5118)
Supplement: XML Treatment for Philopteroides pilgrimi [file zookeys.297.5118-treatment4.xml]

<!DOCTYPE tp:taxon-treatment
  PUBLIC "-//TaxonX//DTD Taxonomic Treatment Publishing DTD v0 20100105//EN" "tax-treatment-NSO.dtd">
<tp:taxon-treatment xmlns:tp="http://www.plazi.org/taxpub"><tp:treatment-meta><mixed-citation publication-type="journal"><person-group><name><surname>Valim</surname><given-names>Michel P.</given-names></name><name><surname>Palma</surname><given-names>Ricardo L.</given-names></name></person-group><article-title>Three new species of the genus 
                    <italic>Philopteroides</italic> Mey, 2004 (Phthiraptera, Ischnocera, Philopteridae) from New Zealand</article-title><source>Zookeys</source><day>10</day><month>5</month><year>2013</year><volume>2013</volume><issue>297</issue><fpage>71</fpage><lpage>89</lpage><pub-id pub-id-type="doi">10.3897/zookeys.297.5118</pub-id></mixed-citation></tp:treatment-meta><tp:nomenclature><tp:taxon-name>
                        <tp:taxon-name-part taxon-name-part-type="genus">Philopteroides</tp:taxon-name-part>
                        <tp:taxon-name-part taxon-name-part-type="species">pilgrimi</tp:taxon-name-part>
                    <object-id xmlns:xlink="http://www.w3.org/1999/xlink" xlink:type="simple">urn:lsid:zoobank.org:act:22B8C261-0710-4C23-85B6-54EA58333235</object-id>
								<object-id xmlns:xlink="http://www.w3.org/1999/xlink" xlink:type="simple">http://species-id.net/wiki/Philopteroides_pilgrimi</object-id>
								</tp:taxon-name><tp:taxon-authority>Valim &amp; Palma</tp:taxon-authority><tp:taxon-status xmlns:xlink="http://www.w3.org/1999/xlink" xlink:type="simple">sp. n.</tp:taxon-status><xref ref-type="fig" rid="F1">Figs 3–4</xref><xref ref-type="fig" rid="F3">, 10</xref><xref ref-type="fig" rid="F4">, 17–20</xref><xref ref-type="fig" rid="F6">, 32–33</xref></tp:nomenclature><tp:treatment-sec sec-type="Type host"><title>Type host.</title><p><italic><tp:taxon-name>Gerygone igata igata</tp:taxon-name></italic> (Quoy &amp; Gaimard, 1830) – Grey warbler (<tp:taxon-name>Acanthizidae</tp:taxon-name>)</p></tp:treatment-sec><tp:treatment-sec sec-type="Distribution"><title>Distribution.</title><p>New Zealand.</p><!--PageBreak--></tp:treatment-sec><tp:treatment-sec sec-type="Description"><title>Description.</title><p><bold>Female.</bold> Habitus as in <xref ref-type="fig" rid="F1">Fig. 3</xref> and head as in <xref ref-type="fig" rid="F3">Fig. 10</xref>. Anterior setae 3 (<italic>as3</italic>) rigid, 0.04–0.05 long, anterior dorsal head setae (<italic>ads</italic>) minute, 0.02 long. Hyaline membrane with shallow concavity and thin sclerotization; anterior dorsal plate slightly concave and ventral head plate deeply concave (<xref ref-type="fig" rid="F6">Fig. 32</xref>). Pterothorax with 6–8 posteromarginal setae on each side. Tergo-pleural plate II with a reduced postero-lateral projection overlapping segment III, tergo-pleural plate III without projection. Tergocentral setae: II, 5–6 (plus 2 anterior setae); III, 6; IV, 5–6; V, 5–6; VI, 4–6; VII, 5–6; VIII, 5. Tergites VII–IX+X as in <xref ref-type="fig" rid="F4">Fig. 17</xref>. Abdominal sternal setae: segment II, LS-SL; III, LS-SL; IV, SS-SS (rarely LS on one side only); V, SS-SS; VI, LL-LL (one female with one S on one side only). Paratergal setae (all long): II–III, 0; IV–V, 2; VI–VIII, 3. Tergites VI–VIII with an innermost seta (included in the paratergal count), lateral to postspiracular seta. Sternites III–VI well-developed as large, rectangular plates. Vulva with 3 medium long setae each side. Subgenital plate, inner genital sclerite, subvulval sclerites, and vulvar margin as in <xref ref-type="fig" rid="F4">Fig. 18</xref>, and intraspecific variation of two additional females as in <xref ref-type="fig" rid="F4">Figs 18a and 18b</xref>. Measurements (n = 8): HL 0.39–0.43, ANW 0.13–0.15, POL 0.16–0.17, POW 0.28–0.31, ADPL 0.21–0.22, ADPLL 0.14, ADPW 0.13–0.16, TRL 0.09–0.10, TRW 0.03–0.04, TW 0.35–0.41, PW 0.22–0.28, PTL 0.13–0.14, PTW 0.29–0.35, TPVL 0.19–0.25, AW 0.44–0.54, EWG 0.06–0.08; IWG 0.03–0.04, TL 1.35–1.65.</p><p><bold>Male.</bold> Similar to female, except in dimensions and morphology of terminalia (<xref ref-type="fig" rid="F1">Figs 4</xref>, <xref ref-type="fig" rid="F4">19, 20</xref>). Pterothorax with 5–6 posteromarginal setae on each side. Tergocentral setae: II, 6 (plus 2 anterior setae); III, 6; IV, 6; V, 6; VI, 6; VII, 6; VIII, 4. Dorsal terminalia as in <xref ref-type="fig" rid="F4">Fig. 19</xref>. Sternal setae as for female. Paratergal setae (all long): II–III, 0; IV–V, 2; VI–VIII, 3. Sternal plates well developed and entire on segments III–VI; subgenital plate with 4 long setae as in <xref ref-type="fig" rid="F4">Fig. 20</xref>, the anterior pair on the plate, and the posterior on the plate margin. Genitalia: length of parameres 0.40 (<xref ref-type="fig" rid="F6">Fig. 33</xref>). Measurements (n = 1): HL 0.38, ANW 0.14, POL 0.15, POW 0.28, ADPL 0.18, ADPLL 0.13, ADPW 0.14, TRL 0.09, TRW 0.03, TW 0.36, PW 0.21, PTL 0.15, PTW 0.31, TPVL 0.22, AW 0.47, GL 0.19, GW 0.08, TL 1.30.</p></tp:treatment-sec><tp:treatment-sec sec-type="Type specimens"><title>Type specimens.</title><p>Holotype ♀ (MONZ AI. 030137), ex <italic><tp:taxon-name>Gerygone igata igata</tp:taxon-name></italic>; NEW ZEALAND, no other data. Paratypes: 1♂, 2♀ (MONZ AI.017303) 1♀ (MZUSP #2885), same data as holotype; 2♀ (MONZ AI.017299), same host species, NEW ZEALAND: Orongorongo Valley, 20.V.1976, B.M. Fitzgerald col.; 1♀ (MONZ AI.017301), same host species, NEW ZEALAND: Kowhai Bush, Kaikoura, 15.XI.1976, B. Gill col.; 1♀ (MONZ AI.017302), same host species, NEW ZEALAND: Orongorongo Valley, 12.V.1977, B.M. Fitzgerald col..</p></tp:treatment-sec><tp:treatment-sec sec-type="Etymology"><title>Etymology.</title><p>This species is named in memory of the late Professor Robert L.C. Pilgrim (1921–2010), for his outstanding contribution to knowledge of ectoparasitic insects, and for his long friendship with RLP (<xref ref-type="bibr" rid="B12">Palma 2011</xref>).</p></tp:treatment-sec><tp:treatment-sec sec-type="Remarks"><title>Remarks.</title><p>Morphologically close to <!--PageBreak--><italic><tp:taxon-name>Philopteroides beckeri</tp:taxon-name></italic>, especially by features of the head. In addition to the key characters mentioned below, the habitus of both species is distinct (compare <xref ref-type="fig" rid="F1">Figs 1 and 3; 2 and 4</xref>, respectively). Both sexes of <italic><tp:taxon-name>Philopteroides pilgrimi</tp:taxon-name></italic> can be distinguished by (1) the presence of spine-like setae on sternite V (absent in <italic><tp:taxon-name>Philopteroides beckeri</tp:taxon-name></italic>); (2) female tergites IX+X with long innermost setae situated on the tergal plate (<xref ref-type="fig" rid="F4">Fig. 17</xref>) (on soft tegument in <italic><tp:taxon-name>Philopteroides beckeri</tp:taxon-name></italic>, <xref ref-type="fig" rid="F4">Fig. 13</xref>); (3) female subgenital plate without medial setae (<xref ref-type="fig" rid="F4">Fig. 18</xref>) (against three pairs of setae on each side, as in <italic><tp:taxon-name>Philopteroides beckeri</tp:taxon-name></italic>, <xref ref-type="fig" rid="F4">Fig. 14</xref>); (4) shape of sub-vulval sclerites (compare <xref ref-type="fig" rid="F4">Figs 14 and 18</xref>); (5) male subgenital plates (compare <xref ref-type="fig" rid="F4">Figs 16 and 20</xref>); and (6) male genitalia (compare <xref ref-type="fig" rid="F6">Figs 31 and 33</xref>).</p><sec sec-type="mitsusui species-group"><title><italic>mitsusui</italic> species-group</title><p>The approximately triangular shape of the head is the distinctive character in the ten species included in this group. The preantennal region is longer (POL 0.22–0.29) and narrower (ANW 0.10–0.12) than in the <italic>beckeri</italic> species-group, and the hyaline margin is deeply concave at midline. Conus well-developed.</p><p><bold><italic><tp:taxon-name>Philopteroides mitsusui</tp:taxon-name></italic> (Uchida, 1948)</bold></p><p><italic><tp:taxon-name>Bitrabeculus mitsusui</tp:taxon-name></italic> Uchida, 1948: 321, fig. 7.</p><p><italic><tp:taxon-name>Philopterus mitsusui</tp:taxon-name></italic> (Uchida, 1948); <xref ref-type="bibr" rid="B6">Hopkins and Clay 1952</xref>: 286; <xref ref-type="bibr" rid="B13">Price et al. 2003</xref>: 215.</p><p><italic><tp:taxon-name>Philopteroides mitsusui</tp:taxon-name></italic> (Uchida, 1948); <xref ref-type="bibr" rid="B8">Mey 2004</xref>: 174.</p><p><bold>Type host.</bold><italic><tp:taxon-name>Myzomela rubratra dichromata</tp:taxon-name></italic> Wetmore, 1919 – Micronesian honeyeater (<tp:taxon-name>Meliphagidae</tp:taxon-name>)</p><p><bold>Distribution.</bold> Pohnpei I., Caroline Islands, Micronesia.</p><p><bold><italic><tp:taxon-name>Philopteroides kayanobori</tp:taxon-name></italic> (Uchida, 1948)</bold></p><p><italic><tp:taxon-name>Bitrabeculus kayanobori</tp:taxon-name></italic> Uchida, 1948: 322, fig. 8.</p><p><italic><tp:taxon-name>Philopterus kayanobori</tp:taxon-name></italic> (Uchida, 1948); <xref ref-type="bibr" rid="B6">Hopkins and Clay 1952</xref>: 285; <xref ref-type="bibr" rid="B13">Price et al. 2003</xref>: 214.</p><p><italic><tp:taxon-name>Philopteroides kayanobori</tp:taxon-name></italic> (Uchida, 1948); <xref ref-type="bibr" rid="B8">Mey 2004</xref>: 174.</p><p><bold>Type host.</bold><italic><tp:taxon-name>Spizixos semitorques cinereicapillus</tp:taxon-name></italic> Swinhoe, 1871 – Collared finchbill bulbul (<tp:taxon-name>Pycnonotidae</tp:taxon-name>)</p><p><bold>Distribution.</bold> Taiwan.</p><p><bold><italic><tp:taxon-name>Philopteroides sclerotifrons</tp:taxon-name></italic> (Tandan, 1955)</bold></p><p><italic><tp:taxon-name>Philopterus sclerotifrons</tp:taxon-name></italic> Tandan, 1955: 417, figs 1–7. <xref ref-type="bibr" rid="B13">Price et al. 2003</xref>: 216.</p><p><italic><tp:taxon-name>Philopteroides sclerotifrons</tp:taxon-name></italic> (Tandan, 1955); <xref ref-type="bibr" rid="B8">Mey 2004</xref>: 174.</p><p><bold>Type host.</bold><italic><tp:taxon-name>Cinnyris asiaticus asiaticus</tp:taxon-name></italic> (Latham, 1790) – Purple sunbird (<tp:taxon-name>Nectariniidae</tp:taxon-name>)</p><p><bold>Distribution.</bold> India.</p><p><!--PageBreak--><bold><italic><tp:taxon-name>Philopteroides novaezelandiae</tp:taxon-name></italic> Mey, 2004</bold></p><p><italic><tp:taxon-name>Philopteroides novaezelandiae</tp:taxon-name></italic> Mey, 2004: 174, figs 21–22c,d.</p><p><bold>Type host.</bold><italic><tp:taxon-name>Acanthisitta chloris chloris</tp:taxon-name></italic> (Sparrman, 1787) – Rifleman (<tp:taxon-name>Acanthisittidae</tp:taxon-name>)</p><p><bold>Distribution.</bold> South Island, New Zealand.</p><p><bold><italic><tp:taxon-name>Philopteroides xenicus</tp:taxon-name></italic> Mey, 2004</bold></p><p><italic><tp:taxon-name>Philopteroides xenicus</tp:taxon-name></italic> Mey, 2004: 176, fig. 22a,b,e.</p><p><bold>Type host:</bold><italic><tp:taxon-name>Xenicus longipes longipes</tp:taxon-name></italic> (Gmelin, 1789) – Bush wren (<tp:taxon-name>Acanthisittidae</tp:taxon-name>)</p><p><bold>Distribution.</bold> South Island, New Zealand.</p><p><bold><italic><tp:taxon-name>Philopteroides cucphuongensis</tp:taxon-name></italic> Mey, 2004</bold></p><p><italic><tp:taxon-name>Philopteroides cucphuongensis</tp:taxon-name></italic> Mey, 2004: 176, fig. 23, table 2.</p><p><bold>Type host:</bold><italic><tp:taxon-name>Pycnonotus finlaysoni eous</tp:taxon-name></italic> Riley, 1940 – Stripe-throated bulbul (<tp:taxon-name>Pycnonotidae</tp:taxon-name>)</p><p><bold>Distribution.</bold> Vietnam.</p><p><bold><italic><tp:taxon-name>Philopteroides flavala</tp:taxon-name></italic> Najer &amp; Sychra, 2012</bold></p><p><italic><tp:taxon-name>Philopteroides flavala</tp:taxon-name></italic> Najer &amp; Sychra, 2012a: 39, figs 1, 2A–G, 5A–B.</p><p><bold>Type host:</bold><italic><tp:taxon-name>Hemixos flavala</tp:taxon-name></italic> Blyth, 1845 – Ashy bulbul (<tp:taxon-name>Pycnonotidae</tp:taxon-name>)</p><p><bold>Distribution.</bold> Vietnam.</p><p><bold><italic><tp:taxon-name>Philopteroides terpsiphoni</tp:taxon-name></italic> Najer &amp; Sychra, 2012</bold></p><p><italic><tp:taxon-name>Philopteroides terpsiphoni</tp:taxon-name></italic> Najer &amp; Sychra, 2012b: 95, figs 6–12.</p><p><bold>Type host:</bold> <italic><tp:taxon-name>Terpsiphone viridis</tp:taxon-name></italic> (Statius Müller, 1776) – African paradise-flyctacher (<tp:taxon-name>Monarchidae</tp:taxon-name>)</p><p><bold>Distribution.</bold> Senegal.</p><!--PageBreak--></sec></tp:treatment-sec><tp:treatment-sec><!--Section generated to contain objects referenced in tp:taxon-treatment.--><fig id="F1" position="float" orientation="portrait"><label>Figures 1–4.</label><caption><p>Habitus, ventral views: <italic><tp:taxon-name>Philopteroides beckeri</tp:taxon-name></italic> female paratype (<bold>1</bold>); <italic><tp:taxon-name>Philopteroides beckeri</tp:taxon-name></italic> male holotype (<bold>2</bold>); <italic><tp:taxon-name>Philopteroides pilgrimi</tp:taxon-name></italic> female holotype (<bold>3</bold>); <italic><tp:taxon-name>Philopteroides pilgrimi</tp:taxon-name></italic> male paratype (<bold>4</bold>). Scale bars = 0.1 mm</p></caption><graphic xmlns:xlink="http://www.w3.org/1999/xlink" xlink:href="ZooKeys-297-071-g001.jpg" position="float" orientation="portrait" xlink:type="simple"/></fig><fig id="F3" position="float" orientation="portrait"><label>Figures 9–12.</label><caption><p>Head, dorsal view: <italic><tp:taxon-name>Philopteroides beckeri</tp:taxon-name></italic> female paratype (<bold>9</bold>); <italic><tp:taxon-name>Philopteroides pilgrimi</tp:taxon-name></italic> female holotype (<bold>10</bold>); <italic><tp:taxon-name>Philopteroides fuliginosus</tp:taxon-name></italic> female (<bold>11</bold>); <italic><tp:taxon-name>Philopteroides macrocephalus</tp:taxon-name></italic> female holotype (<bold>12</bold>). Scale bars = 0.1 mm</p></caption><graphic xmlns:xlink="http://www.w3.org/1999/xlink" xlink:href="ZooKeys-297-071-g003.jpg" position="float" orientation="portrait" xlink:type="simple"/></fig><fig id="F4" position="float" orientation="portrait"><label>Figures 13–20.</label><caption><p>Dorsal terminalia: <italic><tp:taxon-name>Philopteroides beckeri</tp:taxon-name></italic> female (<bold>13</bold>); <italic><tp:taxon-name>Philopteroides beckeri</tp:taxon-name></italic> male (<bold>15</bold>); <italic><tp:taxon-name>Philopteroides pilgrimi</tp:taxon-name></italic> female (<bold>17</bold>); <italic><tp:taxon-name>Philopteroides pilgrimi</tp:taxon-name></italic> male (<bold>19</bold>). Female ventral terminalia: <italic><tp:taxon-name>Philopteroides beckeri</tp:taxon-name></italic> (<bold>14</bold>); <italic><tp:taxon-name>Philopteroides pilgrimi</tp:taxon-name></italic> (<bold>18</bold>); <italic><tp:taxon-name>Philopteroides pilgrimi</tp:taxon-name></italic> intraspecific variation (<bold>18a,b</bold>). Male subgenital plate: <italic><tp:taxon-name>Philopteroides beckeri</tp:taxon-name></italic> (<bold>16</bold>); <italic><tp:taxon-name>Philopteroides pilgrimi</tp:taxon-name></italic> (<bold>20</bold>). Scale bars = 0.1 mm.</p></caption><graphic xmlns:xlink="http://www.w3.org/1999/xlink" xlink:href="ZooKeys-297-071-g004.jpg" position="float" orientation="portrait" xlink:type="simple"/></fig><fig id="F6" position="float" orientation="portrait"><label>Figures 29–37.</label><caption><p>Habitus: <italic><tp:taxon-name>Philopteroides beckeri</tp:taxon-name></italic> nymph II, dorso-ventral view (<bold>29</bold>). Hyaline margins and anterior dorsal plates: <italic><tp:taxon-name>Philopteroides beckeri</tp:taxon-name></italic> (<bold>30</bold>); <italic><tp:taxon-name>Philopteroides pilgrimi</tp:taxon-name></italic> (<bold>32</bold>); <italic><tp:taxon-name>Philopteroides fuliginosus</tp:taxon-name></italic> (<bold>34</bold>); <italic><tp:taxon-name>Philopteroides macrocephalus</tp:taxon-name></italic> (<bold>36</bold>). Male genitalia: <italic><tp:taxon-name>Philopteroides beckeri</tp:taxon-name></italic> (<bold>31</bold>); <italic><tp:taxon-name>Philopteroides pilgrimi</tp:taxon-name></italic> (<bold>33</bold>); <italic><tp:taxon-name>Philopteroides fuliginosus</tp:taxon-name></italic> (<bold>35</bold>); <italic><tp:taxon-name>Philopteroides macrocephalus</tp:taxon-name></italic> (<bold>37</bold>). Scale bars = 0.05 mm</p></caption><graphic xmlns:xlink="http://www.w3.org/1999/xlink" xlink:href="ZooKeys-297-071-g006.jpg" position="float" orientation="portrait" xlink:type="simple"/></fig></tp:treatment-sec><ref-list><ref id="B12"><mixed-citation xmlns:xlink="http://www.w3.org/1999/xlink" xlink:type="simple"><person-group><name name-style="western"><surname>Palma</surname><given-names>RL</given-names></name></person-group> (<year>2011</year>) <article-title>A tribute to Robert Louis Cecil Pilgrim. Research Associate, Museum of New Zealand Te Papa Tongarewa.</article-title><source>Tuhinga – Records of the Museum of New Zealand Te Papa Tongarewa</source><volume>22</volume>: <fpage>149</fpage>-<lpage>156</lpage>.</mixed-citation></ref><ref id="B6"><mixed-citation xmlns:xlink="http://www.w3.org/1999/xlink" xlink:type="simple"><person-group><name name-style="western"><surname>Hopkins</surname><given-names>GHE</given-names></name><name name-style="western"><surname>Clay</surname><given-names>T</given-names></name></person-group> (<year>1952</year>) <source>A check list of the genera &amp; species of Mallophaga. Trustees of the British Museum, London. 362 pp.</source></mixed-citation></ref><ref id="B13"><mixed-citation xmlns:xlink="http://www.w3.org/1999/xlink" xlink:type="simple"><person-group><name name-style="western"><surname>Price</surname><given-names>RD</given-names></name><name name-style="western"><surname>Hellenthal</surname><given-names>RA</given-names></name><name name-style="western"><surname>Palma</surname><given-names>RL</given-names></name></person-group> (<year>2003</year>) <article-title>World checklist of chewing lice with host associations and keys to families and genera.</article-title> In: <person-group><name name-style="western"><surname>Price</surname><given-names>RD</given-names></name><name name-style="western"><surname>Hellenthal</surname><given-names>RA</given-names></name><name name-style="western"><surname>Palma</surname><given-names>RL</given-names></name><name name-style="western"><surname>Johnson</surname><given-names>KP</given-names></name><name name-style="western"><surname>Clayton</surname><given-names>DH</given-names></name></person-group> (<role>Ed</role>). <issue-title>The chewing lice.</issue-title><source>World checklist and biological overview. Illinois Natural History Survey Special Publication 24</source>: <fpage>1</fpage>-<lpage>448</lpage>.</mixed-citation></ref><ref id="B8"><mixed-citation xmlns:xlink="http://www.w3.org/1999/xlink" xlink:type="simple"><person-group><name name-style="western"><surname>Mey</surname><given-names>E</given-names></name></person-group> (<year>2004</year>) <article-title>Zur Taxonomie, Verbreitung und parasitophyletischer Evidenz des <italic>Philopterus</italic>-Komplexes (Insecta, Phthiraptera, Ischnocera).</article-title><source>Ornithologischer Anzeiger</source><volume>43</volume> (<issue>2</issue>): <fpage>149</fpage>-<lpage>203</lpage>.</mixed-citation></ref></ref-list></tp:taxon-treatment>
