# Supplementary material for: Three new species of the genus Philopteroides Mey, 2004 (Phthiraptera, Ischnocera, Philopteridae) from New Zealand
Source: Zookeys. 2013 May 10;(297):71–89. doi: 10.3897/zookeys.297.5118 (PMC3689131; doi:10.3897/zookeys.297.5118)
Supplement: XML Treatment for Philopteroides fuliginosus [file zookeys.297.5118-treatment5.xml]

<!DOCTYPE tp:taxon-treatment
  PUBLIC "-//TaxonX//DTD Taxonomic Treatment Publishing DTD v0 20100105//EN" "tax-treatment-NSO.dtd">
<tp:taxon-treatment xmlns:tp="http://www.plazi.org/taxpub"><tp:treatment-meta><mixed-citation publication-type="journal"><person-group><name><surname>Valim</surname><given-names>Michel P.</given-names></name><name><surname>Palma</surname><given-names>Ricardo L.</given-names></name></person-group><article-title>Three new species of the genus 
                    <italic>Philopteroides</italic> Mey, 2004 (Phthiraptera, Ischnocera, Philopteridae) from New Zealand</article-title><source>Zookeys</source><day>10</day><month>5</month><year>2013</year><volume>2013</volume><issue>297</issue><fpage>71</fpage><lpage>89</lpage><pub-id pub-id-type="doi">10.3897/zookeys.297.5118</pub-id></mixed-citation></tp:treatment-meta><tp:nomenclature><tp:taxon-name>
                        <tp:taxon-name-part taxon-name-part-type="genus">Philopteroides</tp:taxon-name-part>
                        <tp:taxon-name-part taxon-name-part-type="species">fuliginosus</tp:taxon-name-part>
                    <object-id xmlns:xlink="http://www.w3.org/1999/xlink" xlink:type="simple">urn:lsid:zoobank.org:act:70A9F313-D518-4143-A683-E76F8168787B</object-id>
								<object-id xmlns:xlink="http://www.w3.org/1999/xlink" xlink:type="simple">http://species-id.net/wiki/Philopteroides_fuliginosus</object-id>
								</tp:taxon-name><tp:taxon-authority>Valim &amp; Palma</tp:taxon-authority><tp:taxon-status xmlns:xlink="http://www.w3.org/1999/xlink" xlink:type="simple">sp. n.</tp:taxon-status><xref ref-type="fig" rid="F2">Figs 5–6</xref><xref ref-type="fig" rid="F3">, 11</xref><xref ref-type="fig" rid="F5">, 21–24</xref><xref ref-type="fig" rid="F6">, 34–35</xref></tp:nomenclature><tp:treatment-sec sec-type="Type host"><title>Type host.</title><p><italic><tp:taxon-name>Rhipidura fuliginosa placabilis</tp:taxon-name></italic> Bangs, 1921 – New Zealand fantail (<tp:taxon-name>Rhipiduridae</tp:taxon-name>)</p></tp:treatment-sec><tp:treatment-sec sec-type="Distribution"><title>Distribution.</title><p>New Zealand.</p></tp:treatment-sec><tp:treatment-sec sec-type="Description"><title>Description.</title><p><bold>Female.</bold> Habitus as in <xref ref-type="fig" rid="F2">Fig. 5</xref> and head as in <xref ref-type="fig" rid="F3">Fig. 11</xref>. Anterior setae 3 (<italic>as3</italic>) rigid, 0.04–0.05 long; anterior dorsal head setae (<italic>ads</italic>) peg-like, 0.02 long. Hyaline membrane with deep concavity and thick sclerotization of its margin, 0.03–0.04 long; anterior margin of the anterior dorsal plate deeply concave and ventral head plate more concave than the dorsal one (<xref ref-type="fig" rid="F6">Fig. 34</xref>). Pterothorax with 8 posteromarginal setae on each side. Tergo-pleural plate II with a reduced postero-lateral projection overlapping segment III, tergo-pleural plate III without any projection. Tergocentral setae: II, 12–13 (plus 2 anterior setae); III, 15–16; IV, 13–18; V, 16–19; VI, 16–17; VII, 12–14; VIII, 6–12. Tergites VII–IX+X as in <xref ref-type="fig" rid="F5">Fig. 21</xref>. Sternal setae (intraspecific variation in parentheses): II, SL-SL (plus 1–2 long setae laterad to sternal plate); III, LL-SLL (LSL-SLL); IV, LLSLL-LLSLL (LLSLL-LSLLL); V, LLSLL-LLSLL (LLSLL-LSLLL); VI, LLLL-LLLL (LLLLL-LLLL). Segments IV-VII with 1–4 long additional setae situated on soft tegument, between the sternal plate and the pleural setae. Paratergal setae (all long): II–III, 0; IV–V, 3; VI, 4 (rarely 3 on one side only); VII, 3–4; VIII, 1–2. Segments VI–VIII with an innermost dorsal seta on each tergite (included in the paratergal count), besides the postspiracular seta. Sternites III–VI with well-developed, large plates, roughly rectangular. Vulva with 7–9 medium long setae each side, and 4–6 small setae on the middle of the vulvar margin. Subgenital plate, inner genital sclerite, subvulval sclerites, and vulvar margin as in <xref ref-type="fig" rid="F5">Fig. 22</xref>. Measurements (n = 8): HL 0.45–0.48, ANW 0.09–0.10, POL 0.20–0.22, POW 0.31–0.32, ADPL 0.18–0.20, ADPLL 0.15–0.16, ADPW 0.13–0.14, TRL 0.09–0.10, TRW 0.03–0.04, TW 0.43–0.46, PW 0.25–0.26, PTL 0.16–0.18, PTW 0.35–0.37, TPVL 0.21–0.23, AW 0.53–0.60, EWG 0.05–0.06; IWG 0.03–0.04, TL 1.37–1.49.</p><p><bold>Male.</bold> Similar to female, except in dimensions and morphology of terminalia (<xref ref-type="fig" rid="F2">Fig. 6</xref>). Pterothorax with 7–9 posteromarginal setae on each side. Tergocentral setae: II, 11–14 (plus 2 anterior setae); III, 10–18; IV, 10–17; V, 9–19; VI, 10–18; VII, 11–13; VIII, 7–8. Tergites VII–IX+X as in <xref ref-type="fig" rid="F5">Fig. 23</xref>. Paratergal setae (all long): II–III, 0; IV–V, 2–4; VI–VII, 3–4; VIII, 2. Sternal plates well developed and entire on segments III–VI; subgenital plate with 4 proximal long setae and 2 distal postero-lateral long setae (<xref ref-type="fig" rid="F5">Fig. 24</xref>). Genitalia: length of parameres 0.50 (<xref ref-type="fig" rid="F6">Fig. 35</xref>). Measurements (n = 8): HL 0.42–0.46, ANW 0.09–0.10, POL 0.20–0.21, POW 0.28–0.30, ADPL 0.18–0.19, ADPLL 0.14–0.15, ADPW 0.11–0.12, TRL 0.09–0.10, TRW 0.03–0.05, TW 0.40–0.42, PW 0.24–0.25, PTL 0.14–0.16, PTW 0.32–0.35, TPVL 0.20–0.21, AW 0.47–0.53, GL 0.21–0.23, GW 0.06–0.07, TL 1.12–1.24.</p><!--PageBreak--><!--PageBreak--></tp:treatment-sec><tp:treatment-sec sec-type="Type specimens"><title>Type specimens.</title><p>Holotype ♀ (MONZ AI. 030138), ex <italic><tp:taxon-name>Rhipidura fuliginosa placabilis</tp:taxon-name></italic>, NEW ZEALAND: Otaihanga, Paraparaumu, WN, 23.III.1996, N. Hyde col. Paratypes: 2♂ (MONZ AI.017297), 1♂, 1♀ (MZUSP #2886), same data as holotype; 2♂, 1♀ (MONZ AI.017295), same host species, NEW ZEALAND: Wallaceville Animal Research Centre, Upper Hutt, 4.IV.1974, D.M. Pearce col.; 1♂ (MONZ AI.017296), same host species, NEW ZEALAND: Little Barrier I., 1.IX.1977, C.R. Veitch col.; 1♂ (MONZ AI.017298), same host species, NEW ZEALAND: Days Bay, Wellington, 8.II.2003, E.W. Dawson col.</p></tp:treatment-sec><tp:treatment-sec sec-type="Additional specimens, non-types"><title>Additional specimens, non-types.</title><p>1♂ (MONZ AI.017290), ex <italic><tp:taxon-name>Rhipidura fuliginosa fuliginosa</tp:taxon-name></italic> (Sparrman, 1787), NEW ZEALAND: Jackson Bay, Westland, 6.VII.1969, W. Spiekman col.; 1♀ (MONZ AI.017291), NEW ZEALAND: Coutts I., Canterbury, 22.XII.1970, J.R. Jackson col.; 1♂, 1♀ (MONZ AI.017292), NEW ZEALAND: Nelson, 8.V.1972, B.A. Holloway col.; 2♂, 2♀ (MONZ AI.017293), NEW ZEALAND: Nelson, 22.V.1972, G. Kuschel col.; 1♀ (MONZ AI.017294), NEW ZEALAND: Franz Joseph Glacier, 1973–1974, P. Fletcher col.</p></tp:treatment-sec><tp:treatment-sec sec-type="Etymology"><title>Etymology.</title><p>The <bold>s</bold> pecies epithet is a noun in apposition derived from the species name of the host, and also refers to the dark colour of the lice.</p></tp:treatment-sec><tp:treatment-sec sec-type="Remarks"><title>Remarks.</title><p>Morphologically close to <italic><tp:taxon-name>Philopteroides macrocephalus</tp:taxon-name></italic> by having: anterior dorsal head setae (<italic>ads</italic>) peg-like; segment III without pleural setae; segment IV with 2 pleural setae; sternite VI without spine-like setae; setae of the male subgenital plate situated on the plate. However, both sexes of <italic><tp:taxon-name>Philopteroides fuliginosus</tp:taxon-name></italic> can be distinguished from those of <italic><tp:taxon-name>Philopteroides macrocephalus</tp:taxon-name></italic> by: (1) the hyaline margin with a shallower indentation (0.03–0.04mm) at its midline (compare <xref ref-type="fig" rid="F3">Figs 11 and 12</xref>; <xref ref-type="fig" rid="F6">34 and 36</xref>); (2) the female tergal chaetotaxy and shape of tergites IX+X (<xref ref-type="fig" rid="F5">Fig. 21</xref>); (3) the male subgenital plate (<xref ref-type="fig" rid="F5">Fig. 24</xref>); and (4) the male genitalia (<xref ref-type="fig" rid="F6">Fig. 34</xref>).</p></tp:treatment-sec><tp:treatment-sec><!--Section generated to contain objects referenced in tp:taxon-treatment.--><fig id="F2" position="float" orientation="portrait"><label>Figures 5–8.</label><caption><p>Habitus, ventral views: <italic><tp:taxon-name>Philopteroides fuliginosus</tp:taxon-name></italic> female holotype (<bold>5</bold>); <italic><tp:taxon-name>Philopteroides fuliginosus</tp:taxon-name></italic> male paratype (<bold>6</bold>); <italic><tp:taxon-name>Philopteroides macrocephalus</tp:taxon-name></italic> female holotype (<bold>7</bold>); <italic><tp:taxon-name>Philopteroides macrocephalus</tp:taxon-name></italic> male paratype (<bold>8</bold>). Scale bars = 0.1 mm</p></caption><graphic xmlns:xlink="http://www.w3.org/1999/xlink" xlink:href="ZooKeys-297-071-g002.jpg" position="float" orientation="portrait" xlink:type="simple"/></fig><fig id="F3" position="float" orientation="portrait"><label>Figures 9–12.</label><caption><p>Head, dorsal view: <italic><tp:taxon-name>Philopteroides beckeri</tp:taxon-name></italic> female paratype (<bold>9</bold>); <italic><tp:taxon-name>Philopteroides pilgrimi</tp:taxon-name></italic> female holotype (<bold>10</bold>); <italic><tp:taxon-name>Philopteroides fuliginosus</tp:taxon-name></italic> female (<bold>11</bold>); <italic><tp:taxon-name>Philopteroides macrocephalus</tp:taxon-name></italic> female holotype (<bold>12</bold>). Scale bars = 0.1 mm</p></caption><graphic xmlns:xlink="http://www.w3.org/1999/xlink" xlink:href="ZooKeys-297-071-g003.jpg" position="float" orientation="portrait" xlink:type="simple"/></fig><fig id="F5" position="float" orientation="portrait"><label>Figures 21–28.</label><caption><p>Dorsal terminalia: <italic><tp:taxon-name>Philopteroides fuliginosus</tp:taxon-name></italic> female (<bold>21</bold>); <italic><tp:taxon-name>Philopteroides fuliginosus</tp:taxon-name></italic> male (<bold>23</bold>); <italic><tp:taxon-name>Philopteroides macrocephalus</tp:taxon-name></italic> female (<bold>25</bold>); <italic><tp:taxon-name>Philopteroides macrocephalus</tp:taxon-name></italic> male (<bold>27</bold>). Female ventral terminalia: <italic><tp:taxon-name>Philopteroides fuliginosus</tp:taxon-name></italic> (<bold>22</bold>); <italic><tp:taxon-name>Philopteroides macrocephalus</tp:taxon-name></italic> (<bold>26</bold>); <italic><tp:taxon-name>Philopteroides macrocephalus</tp:taxon-name></italic> intraspecific variation (<bold>26a</bold>). Male subgenital plate: <italic><tp:taxon-name>Philopteroides fuliginosus</tp:taxon-name></italic> (<bold>24</bold>); <italic><tp:taxon-name>Philopteroides macrocephalus</tp:taxon-name></italic> (<bold>28</bold>). Scale bars = 0.1 mm.</p></caption><graphic xmlns:xlink="http://www.w3.org/1999/xlink" xlink:href="ZooKeys-297-071-g005.jpg" position="float" orientation="portrait" xlink:type="simple"/></fig><fig id="F6" position="float" orientation="portrait"><label>Figures 29–37.</label><caption><p>Habitus: <italic><tp:taxon-name>Philopteroides beckeri</tp:taxon-name></italic> nymph II, dorso-ventral view (<bold>29</bold>). Hyaline margins and anterior dorsal plates: <italic><tp:taxon-name>Philopteroides beckeri</tp:taxon-name></italic> (<bold>30</bold>); <italic><tp:taxon-name>Philopteroides pilgrimi</tp:taxon-name></italic> (<bold>32</bold>); <italic><tp:taxon-name>Philopteroides fuliginosus</tp:taxon-name></italic> (<bold>34</bold>); <italic><tp:taxon-name>Philopteroides macrocephalus</tp:taxon-name></italic> (<bold>36</bold>). Male genitalia: <italic><tp:taxon-name>Philopteroides beckeri</tp:taxon-name></italic> (<bold>31</bold>); <italic><tp:taxon-name>Philopteroides pilgrimi</tp:taxon-name></italic> (<bold>33</bold>); <italic><tp:taxon-name>Philopteroides fuliginosus</tp:taxon-name></italic> (<bold>35</bold>); <italic><tp:taxon-name>Philopteroides macrocephalus</tp:taxon-name></italic> (<bold>37</bold>). Scale bars = 0.05 mm</p></caption><graphic xmlns:xlink="http://www.w3.org/1999/xlink" xlink:href="ZooKeys-297-071-g006.jpg" position="float" orientation="portrait" xlink:type="simple"/></fig></tp:treatment-sec></tp:taxon-treatment>
