# Supplementary material for: Three new species of the genus Philopteroides Mey, 2004 (Phthiraptera, Ischnocera, Philopteridae) from New Zealand
Source: Zookeys. 2013 May 10;(297):71–89. doi: 10.3897/zookeys.297.5118 (PMC3689131; doi:10.3897/zookeys.297.5118)
Supplement: XML Treatment for Philopteroides macrocephalus [file zookeys.297.5118-treatment6.xml]

<!DOCTYPE tp:taxon-treatment
  PUBLIC "-//TaxonX//DTD Taxonomic Treatment Publishing DTD v0 20100105//EN" "tax-treatment-NSO.dtd">
<tp:taxon-treatment xmlns:tp="http://www.plazi.org/taxpub"><tp:treatment-meta><mixed-citation publication-type="journal"><person-group><name><surname>Valim</surname><given-names>Michel P.</given-names></name><name><surname>Palma</surname><given-names>Ricardo L.</given-names></name></person-group><article-title>Three new species of the genus 
                    <italic>Philopteroides</italic> Mey, 2004 (Phthiraptera, Ischnocera, Philopteridae) from New Zealand</article-title><source>Zookeys</source><day>10</day><month>5</month><year>2013</year><volume>2013</volume><issue>297</issue><fpage>71</fpage><lpage>89</lpage><pub-id pub-id-type="doi">10.3897/zookeys.297.5118</pub-id></mixed-citation></tp:treatment-meta><tp:nomenclature><tp:taxon-name>
                        <tp:taxon-name-part taxon-name-part-type="genus">Philopteroides</tp:taxon-name-part>
                        <tp:taxon-name-part taxon-name-part-type="species">macrocephalus</tp:taxon-name-part>
                    <object-id xmlns:xlink="http://www.w3.org/1999/xlink" xlink:type="simple">urn:lsid:zoobank.org:act:968250A7-D7C5-470A-8BFE-5EBA96AC5314</object-id>
								<object-id xmlns:xlink="http://www.w3.org/1999/xlink" xlink:type="simple">http://species-id.net/wiki/Philopteroides_macrocephalus</object-id>
								</tp:taxon-name><tp:taxon-authority>Valim &amp; Palma</tp:taxon-authority><tp:taxon-status xmlns:xlink="http://www.w3.org/1999/xlink" xlink:type="simple">sp. n.</tp:taxon-status><xref ref-type="fig" rid="F2">Figs 7–8</xref><xref ref-type="fig" rid="F3">, 12</xref><xref ref-type="fig" rid="F5">, 25–28</xref><xref ref-type="fig" rid="F6">, 36–37</xref></tp:nomenclature><tp:treatment-sec sec-type="Type host"><title>Type host.</title><p><italic><tp:taxon-name>Petroica macrocephala macrocephala</tp:taxon-name></italic> (Gmelin, 1789) – New Zealand tit or tomtit (<tp:taxon-name>Petroicidae</tp:taxon-name>)</p></tp:treatment-sec><tp:treatment-sec sec-type="Distribution"><title>Distribution.</title><p>New Zealand.</p></tp:treatment-sec><tp:treatment-sec sec-type="Description"><title>Description.</title><p><bold>Female.</bold> Habitus as in <xref ref-type="fig" rid="F2">Fig. 7</xref>, and head as in <xref ref-type="fig" rid="F3">Fig. 12</xref>. Anterior setae 3 (<!--PageBreak--><italic>as3</italic>) rigid, peg-shaped, 0.05–0.06 long; anterior dorsal head setae (<italic>ads</italic>) peg-like, 0.02 long. Hyaline membrane with deep concavity and thin sclerotization, 0.06–0.08 long; anterior dorsal plate slightly concave and ventral head plate deeply concave (<xref ref-type="fig" rid="F6">Fig. 36</xref>). Pterothorax with 9 posteromarginal setae on each side. Tergo-pleural plate II with a much reduced postero-lateral projection overlapping segment III; tergo-pleural plate III without any projection. Tergocentral setae: II, 17–19 (plus 2 anterior setae); III, 23–25; IV, 25–27; V, 26–27; VI, 24–26; VII, 23–25; VIII, 12–14. Tergites VII–IX+X as in <xref ref-type="fig" rid="F5">Fig. 25</xref>. Sternal setae: II, SL-LS; III, LLLLSL-LSLLLL; IV, LLLLSLL-LLSLLLL; V, LLLLLSLL-LLSLLLLL; VI, LLLLL-LLLLL (some specimens show slight variations from this symmetrical pattern). Segments II–VII with 3–5 additional long setae situated on the soft tegument, between the sternal plate and the pleural setae. Paratergal setae (all long): II–III, 0; IV, 5–6; V, 4–5; VI–VII, 4; VIII, 2. Tergites VI–VII with an innermost dorsal seta (included in the paratergal count), besides the postspiracular setae (not included in the count). Sternites III–VI with large, well-developed plates, roughly rectangular. Vulva with 9–11 medium to long setae each side, and 14–15 small setae in the middle of the vulvar margin. Subgenital plate, inner genital sclerite, subvulval sclerites, and vulvar margin as in <xref ref-type="fig" rid="F5">Fig. 26</xref>, plus a variation of an additional female in <xref ref-type="fig" rid="F5">Fig. 26a</xref>. Measurements (n = 7): HL 0.59–0.62, ANW 0.10–0.12, POL 0.28–0.30, POW 0.40–0.41, ADPL 0.24–0.25, ADPLL 0.20–0.21, ADPW 0.18–0.19, TRL 0.11–0.13, TRW 0.04–0.05, TW 0.58–0.64, PW 0.30–0.36, PTL 0.21–0.25, PTW 0.44–0.48, TPVL 0.25–0.27, AW 0.72–0.79, EWG 0.05–0.06, IWG 0.03–0.04, TL 1.85–2.13.</p><p><bold>Male.</bold> Similar to female, except in dimensions and morphology of terminalia (<xref ref-type="fig" rid="F2">Fig. 8</xref>). Pterothorax with 7–9 posteromarginal setae on each side. Tergocentral setae: II, 17–18 (plus 2 anterior setae); III, 17–19; IV, 22–24; V, 18–20; VI, 17–20; VII, 16–18; VIII, 10–12. Paratergal setae (all long): II–III, 0; IV–V, 4 (rarely 2 setae on one side only); VI–VII, 4–5 (rarely 3 setae on one side only); VIII, 2. Sternal plates III–VI well <!--PageBreak--><!--PageBreak-->developed and entire; 4 long setae on the subgenital plate with only the anterior pair situated on the plate (<xref ref-type="fig" rid="F5">Fig. 28</xref>). Genitalia: length of parameres 0.50 (<xref ref-type="fig" rid="F6">Fig. 37</xref>). Measurements (n = 9): HL 0.55–0.57, ANW 0.10–0.12, POL 0.27–0.28, POW 0.37–0.39, ADPL 0.23–0.25, ADPLL 0.27–0.28, ADPW 0.16–0.17, TRL 0.10–0.12, TRW 0.04–0.05, TW 0.51–0.55, PW 0.28–0.30, PTL 0.17–0.20, PTW 0.42–0.44, TPVL 0.25–26, AW 0.62–0.65, GL 0.27–0.32, GW 0.07–0.08, TL 1.49–1.61.</p></tp:treatment-sec><tp:treatment-sec sec-type="Type specimens"><title>Type specimens.</title><p>Holotype ♀ (MONZ AI.030122), ex <italic><tp:taxon-name>Petroica macrocephala macrocephala</tp:taxon-name></italic>, NEW ZEALAND: Haast Pass, 30.IX.1969, C.N. Challies col. (University of Canterbury). Paratypes: 3♂, 3♀ (MONZ AI.017278 &amp; AI.017279), 1♂, 1♀ (MZUSP #2887), same data as holotype.</p><!--PageBreak--></tp:treatment-sec><tp:treatment-sec sec-type="Additional specimens, non-types"><title>Additional specimens, non-types.</title><p>2♀ (MONZ AI.017281), ex <italic><tp:taxon-name>Petroica macrocephala dannefaerdi</tp:taxon-name></italic> (Rothschild, 1894), NEW ZEALAND: Penguin Creek, Snares Island, 29.III.1972, D.S. Horning &amp; C.J. Horning cols.; 1♂ (MONZ AI.017282), NEW ZEALAND: Boat Harbour, Snares Is, 22.II.1975, H.A. Best col.; 1♂ (MONZ AI.017283), NEW ZEALAND: Station Point, Snares Island, 25.II.1977, D.S. Horning col.; 1♂ (MONZ AI.017284), NEW ZEALAND: Tern Point, Snares Islands, 10.I.1987, A. Tennyson col.; 1♂ (MONZ AI.017280), NEW ZEALAND: Snares Is, no date, CMu Av. 4635. 1♂ (MONZ AI.017277), ex <italic><tp:taxon-name>Petroica macrocephala</tp:taxon-name></italic>, NEW ZEALAND: Springs Junction, Maruia, 20.VIII.1966, J.R. Jackson col.</p></tp:treatment-sec><tp:treatment-sec sec-type="Etymology"><title>Etymology.</title><p>The <bold>s</bold> pecies epithet is a noun in apposition derived from the species name of the host, and also refers to the larger head of this louse species.</p></tp:treatment-sec><tp:treatment-sec sec-type="Remarks"><title>Remarks.</title><p>Morphologically close to <italic><tp:taxon-name>Philopteroides fuliginosus</tp:taxon-name></italic> by the features mentioned under that species above. However, both sexes of <italic><tp:taxon-name>Philopteroides macrocephalus</tp:taxon-name></italic> can be distinguished from those of <italic><tp:taxon-name>Philopteroides fuliginosus</tp:taxon-name></italic> by (1) the hyaline margin with a deeper incision (0.06–0.08mm) at its midline (compare <xref ref-type="fig" rid="F3">Figs 11 and 12</xref>, <xref ref-type="fig" rid="F6">Figs 34 and 36</xref>); (2) the female tergal chaetotaxy and shape of tergites IX+X (compare <xref ref-type="fig" rid="F5">Figs 21 and 25</xref>); (3) the male subgenital plate (compare <xref ref-type="fig" rid="F5">Figs 24 and 28</xref>); and (4) the male genitalia (compare <xref ref-type="fig" rid="F6">Figs 35 and 37</xref>).</p><sec sec-type="Key to the species of Philopteroides Mey, 2004 (adults only) *"><title>Key to the species of <italic>Philopteroides</italic> Mey, 2004 (adults only) *</title><p>*except <italic><tp:taxon-name>Philopteroides lineatus</tp:taxon-name></italic> (Giebel, 1874)</p><table-wrap content-type="key" position="anchor" orientation="portrait"><table><tbody><tr><td rowspan="1" colspan="1">1</td><td rowspan="1" colspan="1">Preantennal region short (POL ≤0.15–0.17) and broad (ANW ≥0.13–0.15); hyaline margin with a shallow concavity at midline (<xref ref-type="fig" rid="F3">Figs 9–10</xref>, <xref ref-type="fig" rid="F6">30, 32</xref>)</td><td rowspan="1" colspan="1"><italic>beckeri</italic> species-group, 2</td></tr><tr><td rowspan="1" colspan="1">–</td><td rowspan="1" colspan="1">Preantennal region long (POL ≥0.20–0.28) and narrow (ANW ≤0.10–0.12); hyaline margin with a deep concavity at midline (<xref ref-type="fig" rid="F3">Figs 11–12</xref>, <xref ref-type="fig" rid="F6">34, 36</xref>)</td><td rowspan="1" colspan="1"><italic>mitsusui</italic> species-group, 3</td></tr><tr><td rowspan="1" colspan="1">2</td><td rowspan="1" colspan="1">Sternite V without spine-like setae. Females: posterior setae on tergite IX+X situated outside plate (<xref ref-type="fig" rid="F4">Fig. 13</xref>); subgenital plate with median setae (<xref ref-type="fig" rid="F4">Fig. 14</xref>)</td><td rowspan="1" colspan="1"><italic><tp:taxon-name>Philopteroides beckeri</tp:taxon-name></italic> (Mey, 2004)</td></tr><tr><td rowspan="1" colspan="1">–</td><td rowspan="1" colspan="1">Sternite V with at least one pair of spine-like setae. Females: posterior setae on tergite IX+X situated on plate (<xref ref-type="fig" rid="F4">Fig. 17</xref>); subgenital plate without median setae (<xref ref-type="fig" rid="F4">Fig. 18</xref>)</td><td rowspan="1" colspan="1"><italic><tp:taxon-name>Philopteroides pilgrimi</tp:taxon-name></italic> Valim &amp; Palma, sp. n.</td></tr><tr><td rowspan="1" colspan="1">3</td><td rowspan="1" colspan="1">Pleural setae present on segment III</td><td rowspan="1" colspan="1"><italic><tp:taxon-name>Philopteroides kayanobori</tp:taxon-name></italic> (Uchida, 1948)</td></tr><tr><td rowspan="1" colspan="1">–</td><td rowspan="1" colspan="1">Pleural setae absent on segment II</td><td rowspan="1" colspan="1">4</td></tr><tr><td rowspan="1" colspan="1">4</td><td rowspan="1" colspan="1">Pleural segment IV with only 1 setae on each side</td><td rowspan="1" colspan="1"><italic><tp:taxon-name>Philopteroides mitsusui</tp:taxon-name></italic> (Uchida, 1948)</td></tr><tr><td rowspan="1" colspan="1">–</td><td rowspan="1" colspan="1">Pleural segment IV with 2 or more setae on each side</td><td rowspan="1" colspan="1">5</td></tr><tr><td rowspan="1" colspan="1">5</td><td rowspan="1" colspan="1">Anterior dorsal setae (<italic>ads</italic>) peg-like (<xref ref-type="fig" rid="F6">Figs 34, 36</xref>)</td><td rowspan="1" colspan="1">6</td></tr><tr><td rowspan="1" colspan="1">–</td><td rowspan="1" colspan="1">Anterior dorsal setae (<italic>ads</italic>) thin and rigid (<xref ref-type="fig" rid="F6">Figs 30, 32</xref>)</td><td rowspan="1" colspan="1">10</td></tr><tr><td rowspan="1" colspan="1">6</td><td rowspan="1" colspan="1">Sternite VI with at least one pair of spine-like setae; without additional setae between pleural and sternal setae; sternites sexually dimorphic</td><td rowspan="1" colspan="1"><italic><tp:taxon-name>Philopteroides terpsiphoni</tp:taxon-name></italic> Najer &amp; Sychra, 2012</td></tr><tr><!--PageBreak--><td rowspan="1" colspan="1">–</td><td rowspan="1" colspan="1">Sternite VI without spine-like setae; with additional setae between pleural and sternal setae, situated on soft tegument; sternites not dimorphic</td><td rowspan="1" colspan="1">7</td></tr><tr><td rowspan="1" colspan="1">7</td><td rowspan="1" colspan="1">Males: anterior setae of the subgenital plate situated outside plate</td><td rowspan="1" colspan="1">8</td></tr><tr><td rowspan="1" colspan="1">–</td><td rowspan="1" colspan="1">Males: anterior setae of the subgenital plate situated on plate</td><td rowspan="1" colspan="1">9</td></tr><tr><td rowspan="1" colspan="1">8</td><td rowspan="1" colspan="1">Sternite V with at least one pair of spine-like setae. Male genitalia with a large trapezoidal medial sclerite on basal plate (as in fig. 22e in <xref ref-type="bibr" rid="B8">Mey 2004</xref>: 175)</td><td rowspan="1" colspan="1"><italic><tp:taxon-name>Philopteroides xenicus</tp:taxon-name></italic> Mey, 2004</td></tr><tr><td rowspan="1" colspan="1">–</td><td rowspan="1" colspan="1">Sternite V without spine-like setae. Male genitalia with a small roughly oval medial sclerite on basal plate (as in fig. 22d in <xref ref-type="bibr" rid="B8">Mey 2004</xref>: 175)</td><td rowspan="1" colspan="1"><italic><tp:taxon-name>Philopteroides novaezelandiae</tp:taxon-name></italic> Mey, 2004</td></tr><tr><td rowspan="1" colspan="1">9</td><td rowspan="1" colspan="1">Hyaline margin with a deep incision (0.06–0.08mm) at its midline (<xref ref-type="fig" rid="F3">Figs 12</xref>, <xref ref-type="fig" rid="F6">36</xref>). Female tergite IX+X with an anterior and a posterior notch (<xref ref-type="fig" rid="F5">Fig. 25</xref>). Lateral margin of the male subgenital plate with deep incisions (<xref ref-type="fig" rid="F5">Fig. 28</xref>); male genitalia as in <xref ref-type="fig" rid="F6">Fig. 37</xref></td><td rowspan="1" colspan="1"><italic><tp:taxon-name>Philopteroides macrocephalus</tp:taxon-name></italic> Valim &amp; Palma, sp. n.</td></tr><tr><td rowspan="1" colspan="1">–</td><td rowspan="1" colspan="1">Hyaline margin with a shallow incision (0.03–0.04mm) at its midline (<xref ref-type="fig" rid="F3">Figs 11</xref>, <xref ref-type="fig" rid="F6">34</xref>). Female tergite IX+X without anterior notch and with an uneven posterior margin (<xref ref-type="fig" rid="F5">Fig. 21</xref>). Lateral margin of the male subgenital plate with shallow incisions (<xref ref-type="fig" rid="F5">Fig. 24</xref>); male genitalia as in <xref ref-type="fig" rid="F6">Fig. 35</xref></td><td rowspan="1" colspan="1"><italic><tp:taxon-name>Philopteroides fuliginosus</tp:taxon-name></italic> Valim &amp; Palma, sp. n.</td></tr><tr><td rowspan="1" colspan="1">10</td><td rowspan="1" colspan="1">Females without central sternal plates, only with lateral rounded sternal plates on III–VI. Males without lateral rounded sternal plates</td><td rowspan="1" colspan="1"><italic><tp:taxon-name>Philopteroides sclerotifrons</tp:taxon-name></italic> (Tandan, 1955)</td></tr><tr><td rowspan="1" colspan="1">–</td><td rowspan="1" colspan="1">Females with central sternal plates, including lateral rounded sternal plates on III–VI (occasionally fused with the central plates). Males with lateral rounded sternites on at least segment III</td><td rowspan="1" colspan="1">11</td></tr><tr><td rowspan="1" colspan="1">11</td><td rowspan="1" colspan="1">With lateral rounded sternal plates on segment II. Females with a central sclerite plus two rounded lateral ones (separated from each other) on sternite VI</td><td rowspan="1" colspan="1"><italic><tp:taxon-name>Philopteroides flavala</tp:taxon-name></italic> Najer &amp; Sychra, 2012</td></tr><tr><td rowspan="1" colspan="1">–</td><td rowspan="1" colspan="1">Without lateral sternal plates on segment II. Females with a unique central sclerite, and only vestiges of lateral rounded sternites (fused to the central sclerite) on sternite VI</td><td rowspan="1" colspan="1"><italic><tp:taxon-name>Philopteroides cucphuongensis</tp:taxon-name></italic> Mey, 2004</td></tr></tbody></table></table-wrap></sec></tp:treatment-sec><tp:treatment-sec><!--Section generated to contain objects referenced in tp:taxon-treatment.--><fig id="F2" position="float" orientation="portrait"><label>Figures 5–8.</label><caption><p>Habitus, ventral views: <italic><tp:taxon-name>Philopteroides fuliginosus</tp:taxon-name></italic> female holotype (<bold>5</bold>); <italic><tp:taxon-name>Philopteroides fuliginosus</tp:taxon-name></italic> male paratype (<bold>6</bold>); <italic><tp:taxon-name>Philopteroides macrocephalus</tp:taxon-name></italic> female holotype (<bold>7</bold>); <italic><tp:taxon-name>Philopteroides macrocephalus</tp:taxon-name></italic> male paratype (<bold>8</bold>). Scale bars = 0.1 mm</p></caption><graphic xmlns:xlink="http://www.w3.org/1999/xlink" xlink:href="ZooKeys-297-071-g002.jpg" position="float" orientation="portrait" xlink:type="simple"/></fig><fig id="F3" position="float" orientation="portrait"><label>Figures 9–12.</label><caption><p>Head, dorsal view: <italic><tp:taxon-name>Philopteroides beckeri</tp:taxon-name></italic> female paratype (<bold>9</bold>); <italic><tp:taxon-name>Philopteroides pilgrimi</tp:taxon-name></italic> female holotype (<bold>10</bold>); <italic><tp:taxon-name>Philopteroides fuliginosus</tp:taxon-name></italic> female (<bold>11</bold>); <italic><tp:taxon-name>Philopteroides macrocephalus</tp:taxon-name></italic> female holotype (<bold>12</bold>). Scale bars = 0.1 mm</p></caption><graphic xmlns:xlink="http://www.w3.org/1999/xlink" xlink:href="ZooKeys-297-071-g003.jpg" position="float" orientation="portrait" xlink:type="simple"/></fig><fig id="F5" position="float" orientation="portrait"><label>Figures 21–28.</label><caption><p>Dorsal terminalia: <italic><tp:taxon-name>Philopteroides fuliginosus</tp:taxon-name></italic> female (<bold>21</bold>); <italic><tp:taxon-name>Philopteroides fuliginosus</tp:taxon-name></italic> male (<bold>23</bold>); <italic><tp:taxon-name>Philopteroides macrocephalus</tp:taxon-name></italic> female (<bold>25</bold>); <italic><tp:taxon-name>Philopteroides macrocephalus</tp:taxon-name></italic> male (<bold>27</bold>). Female ventral terminalia: <italic><tp:taxon-name>Philopteroides fuliginosus</tp:taxon-name></italic> (<bold>22</bold>); <italic><tp:taxon-name>Philopteroides macrocephalus</tp:taxon-name></italic> (<bold>26</bold>); <italic><tp:taxon-name>Philopteroides macrocephalus</tp:taxon-name></italic> intraspecific variation (<bold>26a</bold>). Male subgenital plate: <italic><tp:taxon-name>Philopteroides fuliginosus</tp:taxon-name></italic> (<bold>24</bold>); <italic><tp:taxon-name>Philopteroides macrocephalus</tp:taxon-name></italic> (<bold>28</bold>). Scale bars = 0.1 mm.</p></caption><graphic xmlns:xlink="http://www.w3.org/1999/xlink" xlink:href="ZooKeys-297-071-g005.jpg" position="float" orientation="portrait" xlink:type="simple"/></fig><fig id="F6" position="float" orientation="portrait"><label>Figures 29–37.</label><caption><p>Habitus: <italic><tp:taxon-name>Philopteroides beckeri</tp:taxon-name></italic> nymph II, dorso-ventral view (<bold>29</bold>). Hyaline margins and anterior dorsal plates: <italic><tp:taxon-name>Philopteroides beckeri</tp:taxon-name></italic> (<bold>30</bold>); <italic><tp:taxon-name>Philopteroides pilgrimi</tp:taxon-name></italic> (<bold>32</bold>); <italic><tp:taxon-name>Philopteroides fuliginosus</tp:taxon-name></italic> (<bold>34</bold>); <italic><tp:taxon-name>Philopteroides macrocephalus</tp:taxon-name></italic> (<bold>36</bold>). Male genitalia: <italic><tp:taxon-name>Philopteroides beckeri</tp:taxon-name></italic> (<bold>31</bold>); <italic><tp:taxon-name>Philopteroides pilgrimi</tp:taxon-name></italic> (<bold>33</bold>); <italic><tp:taxon-name>Philopteroides fuliginosus</tp:taxon-name></italic> (<bold>35</bold>); <italic><tp:taxon-name>Philopteroides macrocephalus</tp:taxon-name></italic> (<bold>37</bold>). Scale bars = 0.05 mm</p></caption><graphic xmlns:xlink="http://www.w3.org/1999/xlink" xlink:href="ZooKeys-297-071-g006.jpg" position="float" orientation="portrait" xlink:type="simple"/></fig><fig id="F4" position="float" orientation="portrait"><label>Figures 13–20.</label><caption><p>Dorsal terminalia: <italic><tp:taxon-name>Philopteroides beckeri</tp:taxon-name></italic> female (<bold>13</bold>); <italic><tp:taxon-name>Philopteroides beckeri</tp:taxon-name></italic> male (<bold>15</bold>); <italic><tp:taxon-name>Philopteroides pilgrimi</tp:taxon-name></italic> female (<bold>17</bold>); <italic><tp:taxon-name>Philopteroides pilgrimi</tp:taxon-name></italic> male (<bold>19</bold>). Female ventral terminalia: <italic><tp:taxon-name>Philopteroides beckeri</tp:taxon-name></italic> (<bold>14</bold>); <italic><tp:taxon-name>Philopteroides pilgrimi</tp:taxon-name></italic> (<bold>18</bold>); <italic><tp:taxon-name>Philopteroides pilgrimi</tp:taxon-name></italic> intraspecific variation (<bold>18a,b</bold>). Male subgenital plate: <italic><tp:taxon-name>Philopteroides beckeri</tp:taxon-name></italic> (<bold>16</bold>); <italic><tp:taxon-name>Philopteroides pilgrimi</tp:taxon-name></italic> (<bold>20</bold>). Scale bars = 0.1 mm.</p></caption><graphic xmlns:xlink="http://www.w3.org/1999/xlink" xlink:href="ZooKeys-297-071-g004.jpg" position="float" orientation="portrait" xlink:type="simple"/></fig></tp:treatment-sec><ref-list><ref id="B8"><mixed-citation xmlns:xlink="http://www.w3.org/1999/xlink" xlink:type="simple"><person-group><name name-style="western"><surname>Mey</surname><given-names>E</given-names></name></person-group> (<year>2004</year>) <article-title>Zur Taxonomie, Verbreitung und parasitophyletischer Evidenz des <italic>Philopterus</italic>-Komplexes (Insecta, Phthiraptera, Ischnocera).</article-title><source>Ornithologischer Anzeiger</source><volume>43</volume> (<issue>2</issue>): <fpage>149</fpage>-<lpage>203</lpage>.</mixed-citation></ref></ref-list></tp:taxon-treatment>
